# Supplementary material for: Glyceroglycolipid Metabolism Regulations under Phosphate Starvation Revealed by Transcriptome Analysis in Synechococcus elongatus PCC 7942
Source: Mar Drugs. 2020 Jul 13;18(7):360. doi: 10.3390/md18070360 (PMC7401256; doi:10.3390/md18070360)
Supplement: Supplementary file 1 [file marinedrugs-18-00360-s001.zip]

Archive with 8 entries (7 files):
- Supplementary File-Revised/
- __MACOSX/._Supplementary File-Revised
- Supplementary File-Revised/.DS_Store
- __MACOSX/Supplementary File-Revised/._.DS_Store
- Supplementary File-Revised/Supplementary file 1.docx
- __MACOSX/Supplementary File-Revised/._Supplementary file 1.docx
- Supplementary File-Revised/Supplementary file 2.xlsx
- __MACOSX/Supplementary File-Revised/._Supplementary file 2.xlsx
