# Supplementary material for: Glyceroglycolipid Metabolism Regulations under Phosphate Starvation Revealed by Transcriptome Analysis in Synechococcus elongatus PCC 7942
Source: Mar Drugs. 2020 Jul 13;18(7):360. doi: 10.3390/md18070360 (PMC7401256; doi:10.3390/md18070360)
Supplement: Supplementary file 1 [file marinedrugs-18-00360-s001.zip › Supplementary File-Revised/Supplementary file 2.xlsx]

## Sheet: Supplementary Table 1
Supplementary Table 1. Differentially expressed genes under phosphate starvation in Synechococcus elongatus PCC 7942.
gene_id	chr	strand	start	end	class	annotation	cyanobase	P0-1	P0-2	P0-3	P4-1	P4-2	P4-3	FC	PValue	qvalue
Synpcc7942_2419	Chromosome	+	2491630	2492154	protein_coding	conserved hypothetical protein	conserved hypothetical protein	7.87811	4.7322	12.731	227.197	243.088	461.182	0.0272058	1.45157e-31	3.93666e-28
Synpcc7942_0938	Chromosome	+	944220	944540	protein_coding	transcriptional regulator, ArsR family	transcriptional regulator, ArsR family	342.091	305.714	192.353	23.1208	36.6502	35.7794	8.79282	5.00738e-13	6.79001e-10
Synpcc7942_1649	Chromosome	+	1716788	1717504	protein_coding	rubrerythrin	rubrerythrin	706.641	705.474	1122.39	59.8887	63.136	112.273	10.7715	1.52889e-12	1.38212e-09
Synpcc7942_1236	Chromosome	-	1258144	1258968	protein_coding	nitrate transport ATP-binding subunits C and D	nitrate transport ATP-binding subunits C and D	13.0347	11.7445	43.0153	145.008	121.212	246.071	0.132336	3.72499e-12	2.52554e-09
Synpcc7942_0074	Chromosome	-	73306	73659	protein_coding	conserved hypothetical protein	conserved hypothetical protein	1.16836	4.21086	4.94494	21.4646	24.564	37.413	0.123729	6.87385e-10	3.72837e-07
Synpcc7942_B2645	1	+	39571	40194	protein_coding	conserved hypothetical protein	conserved hypothetical protein	14291.4	13906.3	204.787	146.974	61.8893	52.0667	108.851	2.40536e-08	1.08722e-05
Synpcc7942_1033	Chromosome	+	1047992	1048948	protein_coding	conserved hypothetical protein	conserved hypothetical protein	16.2069	14.0186	30.0981	54.8406	65.4753	63.2498	0.328621	3.22783e-08	1.25055e-05
Synpcc7942_0013	Chromosome	+	12321	13028	protein_coding	conserved hypothetical protein	conserved hypothetical protein	445.731	450.562	629.581	3114.87	1892.87	2614.38	0.20019	4.82859e-08	1.63689e-05
Synpcc7942_B2663	1	-	6290	7249	protein_coding	putative serine acetyltransferase	putative serine acetyltransferase	1.2925	2.84672	4.1442	40.4958	31.7029	6.14354	0.105734	8.8291e-08	2.6605e-05
Synpcc7942_B2633	1	+	24871	27870	protein_coding	hypothetical protein	hypothetical protein	2.96414	2.98129	1.32614	38.2869	34.1858	4.72514	0.0941939	1.34637e-07	3.65137e-05
Synpcc7942_1475	Chromosome	-	1525833	1526954	protein_coding	sodium-dependent bicarbonate transporter	sodium-dependent bicarbonate transporter	9.95297	9.29992	12.765	23.9392	27.8093	73.13	0.256392	2.22476e-07	5.48505e-05
Synpcc7942_1637	Chromosome	-	1705426	1706484	protein_coding	photosystem II D2 protein (photosystem q(a) protein)	photosystem II D2 protein (photosystem q(a) protein)	6.44421	6.80338	11.2703	28.3668	19.5619	29.7025	0.315825	2.45742e-07	5.55377e-05
Synpcc7942_B2626	1	-	497	1321	protein_coding	hypothetical protein	hypothetical protein	5.51468	3.61368	2.8934	30.6295	34.4106	10.1589	0.159866	4.26597e-07	8.89947e-05
Synpcc7942_1539	Chromosome	-	1597516	1597818	protein_coding	conserved hypothetical protein	conserved hypothetical protein	7.50761	6.55949	4.20164	60.6525	13.5052	64.1993	0.132041	7.47438e-07	0.000144789
Synpcc7942_1237	Chromosome	-	1258978	1260957	protein_coding	nitrate transport ATP-binding subunits C and D	nitrate transport ATP-binding subunits C and D	14.8311	11.6692	35.1227	62.2051	49.9883	238.974	0.17548	9.77295e-07	0.000172307
Synpcc7942_B2628	1	+	18745	19557	protein_coding	sulfonate ABC transporter, ATP-binding protein, putative	sulfonate ABC transporter, ATP-binding protein, putative	2.79804	1.22234	2.74037	22.6048	25.4811	4.83625	0.127749	1.06486e-06	0.000172307
Synpcc7942_B2661	1	-	3160	5040	protein_coding	cysteine desulfurase	cysteine desulfurase	7.25616	3.30198	6.09138	37.9534	30.1847	9.90146	0.213347	1.08009e-06	0.000172307
Synpcc7942_1075	Chromosome	-	1085645	1086433	protein_coding	conserved hypothetical protein	conserved hypothetical protein	3.66946	2.20416	3.02542	11.6462	24.9595	9.31101	0.193808	1.36217e-06	0.000205234
Synpcc7942_B2636	1	+	33473	33760	protein_coding	hypothetical protein	hypothetical protein	17.9514	14.6649	12.1563	101.239	100.348	30.8974	0.192583	1.50362e-06	0.000209638
Synpcc7942_1757	Chromosome	+	1824648	1824935	protein_coding	hypothetical protein	hypothetical protein	152.228	161.314	80.1212	396.368	421.817	605.732	0.276465	1.546e-06	0.000209638
Synpcc7942_1997	Chromosome	-	2066152	2066370	protein_coding	high light-inducible protein	high light-inducible protein	473.092	452.638	311.735	60.5167	134.3	107.722	4.09026	1.74026e-06	0.000212237
Synpcc7942_B2623	1	+	14412	15401	protein_coding	cysteine synthase A	cysteine synthase A	5.01335	3.76425	3.53638	29.4515	27.3838	8.1522	0.189482	1.77957e-06	0.000212237
Synpcc7942_B2637	1	-	1318	1929	protein_coding	ParA-like protein	ParA-like protein	7.77191	5.27733	11.4412	56.0155	43.4615	15.0471	0.213846	1.79994e-06	0.000212237
Synpcc7942_1596	Chromosome	+	1662871	1663608	protein_coding	probable short-chain dehydrogenase	probable short-chain dehydrogenase	104.801	105.705	130.889	22.9865	43.6654	30.5644	3.51171	2.36759e-06	0.000267538
Synpcc7942_0834	Chromosome	+	828582	829235	protein_coding	conserved hypothetical protein	conserved hypothetical protein	34420.3	33306.6	13109.6	3251.01	2471.9	5699.88	7.07677	2.99959e-06	0.000325396
Synpcc7942_1036	Chromosome	+	1050754	1051257	protein_coding	conserved hypothetical protein	conserved hypothetical protein	18.4643	13.3093	26.2071	32.2564	69.5205	72.4702	0.33275	3.24375e-06	0.000338348
Synpcc7942_B2664	1	-	7246	8235	protein_coding	cysteine synthase	cysteine synthase	8.35558	4.26615	8.19798	38.9116	40.3007	11.2877	0.230052	3.95121e-06	0.000396877
Synpcc7942_B2662	1	-	5275	6195	protein_coding	major membrane protein I	major membrane protein I	4.71532	4.58577	2.7646	36.6464	25.5477	7.6395	0.172778	5.36452e-06	0.000507063
Synpcc7942_1375	Chromosome	-	1415985	1416506	protein_coding	conserved hypothetical protein	conserved hypothetical protein	208.385	222.74	362.784	75.4905	62.7137	86.027	3.54058	5.42214e-06	0.000507063
Synpcc7942_B2634	1	-	29941	31320	protein_coding	conserved hypothetical protein	conserved hypothetical protein	500.967	493.641	412.027	1844.43	2083.84	1465	0.260813	6.22783e-06	0.000562996
Synpcc7942_1853	Chromosome	+	1921478	1922182	protein_coding	cobalt-factor II C20-methyltransferase / precorrin-2 C20-methyltransferase	cobalt-factor II C20-methyltransferase / precorrin-2 C20-methyltransferase	10.2667	8.45755	20.0897	26.8196	44.2582	34.7836	0.366648	6.60551e-06	0.000577876
Synpcc7942_1633	Chromosome	+	1701369	1702091	protein_coding	conserved hypothetical protein	conserved hypothetical protein	17.1619	13.0577	66.032	112.429	161.306	75.9927	0.275219	7.34492e-06	0.000622482
Synpcc7942_B2624	1	+	15398	16924	protein_coding	gamma-glutamyltranspeptidase	gamma-glutamyltranspeptidase	5.01088	4.06746	3.23068	41.3131	34.67	4.33667	0.15325	8.00796e-06	0.000656677
Synpcc7942_1463	Chromosome	+	1515369	1517000	protein_coding	probable porin	probable porin	53.2207	50.8451	50.3154	144.117	107.191	439.748	0.223399	8.23268e-06	0.000656677
Synpcc7942_0470	Chromosome	+	457211	457744	protein_coding	conserved hypothetical protein	conserved hypothetical protein	246.689	267.05	390.095	61.5502	63.6991	126.141	3.59535	1.02467e-05	0.000793977
Synpcc7942_0108	Chromosome	+	108556	108816	protein_coding	sulfiredoxin	sulfiredoxin	56.2561	79.006	122.554	19.6343	16.6583	27.3542	4.05073	1.1164e-05	0.000820309
Synpcc7942_1302	Chromosome	+	1330250	1330726	protein_coding	conserved hypothetical protein	conserved hypothetical protein	473.864	496.881	230.532	4408.83	4943.51	557.698	0.121218	1.1394e-05	0.000820309
Synpcc7942_B2622	1	+	13100	14281	protein_coding	probable chromate transport transmembrane protein	probable chromate transport transmembrane protein	8.57295	6.51579	9.02047	35.4315	24.6667	14.5314	0.323052	1.1494e-05	0.000820309
Synpcc7942_2088	Chromosome	+	2168002	2168316	protein_coding	conserved hypothetical protein	conserved hypothetical protein	440.518	432.208	919.965	108.269	99.0541	231.576	4.08451	1.20133e-05	0.000835385
Synpcc7942_1235	Chromosome	-	1255757	1257946	protein_coding	assimilatory nitrate reductase (ferredoxin) precursor	assimilatory nitrate reductase (ferredoxin) precursor	4.72147	6.46626	6.61255	11.8613	19.6195	13.4653	0.396036	1.25944e-05	0.000836154
Synpcc7942_1422	Chromosome	+	1475694	1475993	protein_coding	carbon dioxide concentrating mechanism protein CcmL	carbon dioxide concentrating mechanism protein CcmL	45.4961	52.1725	90.1778	96.0118	158.568	226.255	0.390668	1.2641e-05	0.000836154
Synpcc7942_B2625	1	+	17149	17676	protein_coding	conserved hypothetical protein	conserved hypothetical protein	2.74167	1.88213	1.20559	22.0886	20.3441	3.72336	0.126297	1.39852e-05	0.000903045
Synpcc7942_B2627	1	+	17687	18748	protein_coding	conserved hypothetical protein	conserved hypothetical protein	1.75255	4.21086	3.44647	31.6146	22.8782	3.89718	0.161156	2.06406e-05	0.0013018
Synpcc7942_B2654	1	-	2720	3070	protein_coding	conserved hypothetical protein	conserved hypothetical protein	95.4464	84.937	58.0329	303.577	140.628	290.66	0.324436	2.23491e-05	0.00135793
Synpcc7942_0217	Chromosome	+	219113	219871	protein_coding	phosphatases-like	phosphatases-like	795.051	790.82	1209.36	210.7	235.874	247.701	4.02611	2.2532e-05	0.00135793
Synpcc7942_1076	Chromosome	-	1086581	1086997	protein_coding	osmotic signal transduction related protein	osmotic signal transduction related protein	4.95924	5.36203	4.96111	11.0178	25.1461	21.8354	0.263492	2.32258e-05	0.00136931
Synpcc7942_2572	Chromosome	-	2652060	2652377	protein_coding	conserved hypothetical protein	conserved hypothetical protein	303.047	328.129	166.143	1387	1877.14	478.306	0.213048	2.57066e-05	0.00148333
Synpcc7942_1852	Chromosome	+	1920852	1921481	protein_coding	precorrin-8X methylmutase	precorrin-8X methylmutase	19.0388	21.6893	47.236	48.2443	63.7356	116.281	0.385366	2.73153e-05	0.00154332
Synpcc7942_1796	Chromosome	-	1866456	1866749	protein_coding	conserved hypothetical protein	conserved hypothetical protein	246.191	230.695	180.247	55.2966	69.593	84.8174	3.13358	3.01363e-05	0.00166795
Synpcc7942_1154	Chromosome	-	1181136	1182443	protein_coding	conserved hypothetical protein	conserved hypothetical protein	73.8347	82.6236	30.2945	295.325	332.402	148.481	0.240596	4.11679e-05	0.00223295
Synpcc7942_0801	Chromosome	+	795123	795812	protein_coding	Superoxide dismutase	Superoxide dismutase	1515.64	1488.12	1702.31	363.918	209.051	512.403	4.33591	5.66929e-05	0.00301473
Synpcc7942_B2617	1	-	9300	9845	protein_coding	conserved hypothetical protein	conserved hypothetical protein	5.30258	6.82529	6.99504	44.6627	39.8152	7.20122	0.208585	6.02846e-05	0.00309813
Synpcc7942_1871	Chromosome	+	1943308	1943841	protein_coding	conserved hypothetical protein	conserved hypothetical protein	419.023	385.223	287.877	78.7578	64.1781	156.562	3.64652	6.0546e-05	0.00309813
Synpcc7942_B2620	1	+	11202	12299	protein_coding	putative catalase	putative catalase	3.76686	2.0364	5.94228	31.8655	17.2366	4.90023	0.2175	6.17618e-05	0.00310182
Synpcc7942_B2640	1	-	35646	36077	protein_coding	conserved hypothetical protein	conserved hypothetical protein	14.3611	8.62641	12.1563	67.0839	44.4018	17.7241	0.271991	7.09488e-05	0.00349842
Synpcc7942_0760	Chromosome	+	753963	754553	protein_coding	hypothetical protein	hypothetical protein	133.668	130.316	181.486	471.223	350.959	284.149	0.402655	7.57075e-05	0.00366641
Synpcc7942_2427	Chromosome	+	2498972	2499814	protein_coding	3-mercaptopyruvate sulfurtransferase	3-mercaptopyruvate sulfurtransferase	202.875	199.813	180.28	45.6969	87.3751	57.9335	3.0521	0.000112385	0.00527543
Synpcc7942_1540	Chromosome	-	1597856	1598566	protein_coding	conserved hypothetical protein	conserved hypothetical protein	27.0499	25.508	9.84815	101.651	22.3021	188.167	0.199942	0.000114617	0.00527543
Synpcc7942_0696	Chromosome	-	689050	689145	protein_coding	photosystem II PsbT protein	photosystem II PsbT protein	441.605	533.112	561.953	1301.39	804.561	1314.93	0.449203	0.000114768	0.00527543
Synpcc7942_B2629	1	+	19583	20806	protein_coding	sulfonate ABC transporter, periplasmic sulfonate-binding protein, putative	sulfonate ABC transporter, periplasmic sulfonate-binding protein, putative	4.05491	4.26246	5.46059	21.3667	19.0144	5.74835	0.29868	0.000119517	0.00536333
Synpcc7942_1655	Chromosome	-	1725260	1725829	protein_coding	hypothetical protein	hypothetical protein	14.5123	16.9986	36.2945	64.7932	65.0603	34.4901	0.412583	0.000120635	0.00536333
Synpcc7942_1424	Chromosome	+	1477713	1478198	protein_coding	carbon dioxide concentrating mechanism protein	carbon dioxide concentrating mechanism protein	13.191	10.2239	23.9033	27.9971	35.7846	48.7545	0.420471	0.00012303	0.00536399
Synpcc7942_1541	Chromosome	-	1598656	1599168	protein_coding	Flavodoxin, long chain	Flavodoxin, long chain	152.782	138.991	40.9476	734.392	114.167	1705.54	0.130269	0.000124606	0.00536399
Synpcc7942_1542	Chromosome	-	1599353	1600381	protein_coding	iron-stress chlorophyll-binding protein	iron-stress chlorophyll-binding protein	416.214	401.996	82.1204	2089.59	365.612	6160.55	0.104498	0.000127288	0.00539383
Synpcc7942_1688	Chromosome	+	1754913	1755773	protein_coding	Sulfate ABC transporter, permease protein CysW	Sulfate ABC transporter, permease protein CysW	2.16168	1.73129	3.8814	8.20947	12.7729	5.28768	0.295941	0.000131771	0.00544211
Synpcc7942_2096	Chromosome	+	2177467	2179461	protein_coding	diguanylate cyclase with GAF sensor	diguanylate cyclase with GAF sensor	270.758	262.388	195.591	871.94	1553.76	390.853	0.258734	0.000132856	0.00544211
Synpcc7942_1249	Chromosome	-	1273621	1273755	protein_coding	photosystem I reactionCenter subunit IX	photosystem I reactionCenter subunit IX	91.9113	115.939	84.8732	138.749	248.176	348.733	0.397907	0.000134486	0.00544211
Synpcc7942_0122	Chromosome	-	121831	123408	protein_coding	EAL	EAL	49.9309	44.0832	91.4686	237.627	257.213	75.0782	0.325455	0.000136454	0.00544211
Synpcc7942_1482	Chromosome	+	1532605	1534170	protein_coding	conserved hypothetical protein	conserved hypothetical protein	5.67843	6.34586	11.3815	17.4903	21.7212	12.7521	0.450426	0.000161003	0.0062648
Synpcc7942_0856	Chromosome	+	854933	855295	protein_coding	response regulator receiver domain protein (CheY-like)	response regulator receiver domain protein (CheY-like)	54.691	58.1748	38.1403	131.436	236.731	72.6857	0.342532	0.000161702	0.0062648
Synpcc7942_1461	Chromosome	-	1512709	1513965	protein_coding	thiol oxidoreductase-like	thiol oxidoreductase-like	44.5847	40.715	18.7369	71.5551	73.4505	226.531	0.280017	0.000166411	0.0063128
Synpcc7942_1854	Chromosome	+	1922179	1923879	protein_coding	precorrin-3 methyltransferase	precorrin-3 methyltransferase	4.13358	2.92111	8.88773	11.9468	12.6298	11.8617	0.437518	0.000167597	0.0063128
Synpcc7942_B2641	1	+	36267	36392	protein_coding	hypothetical protein	hypothetical protein	1.64127	17.7458	13.8929	103.781	73.0727	17.245	0.171459	0.000187259	0.00690094
Synpcc7942_B2655	1	-	22675	23511	protein_coding	conserved hypothetical protein	conserved hypothetical protein	220.142	231.819	267.32	832.241	616.316	478.534	0.373247	0.0001883	0.00690094
Synpcc7942_1711	Chromosome	+	1780275	1780847	protein_coding	conserved hypothetical protein	conserved hypothetical protein	85.1744	101.457	266.062	43.4833	47.7587	45.1441	3.31921	0.000194849	0.00704574
Synpcc7942_1801	Chromosome	+	1870692	1871408	protein_coding	conserved hypothetical protein	conserved hypothetical protein	96.6223	96.327	139.606	37.7077	49.2247	31.1709	2.8158	0.000201403	0.00718691
Synpcc7942_2279	Chromosome	+	2347614	2349026	protein_coding	ammonium transporter	ammonium transporter	12.2939	8.96707	18.3577	18.2587	24.0731	47.8907	0.439121	0.000212335	0.00747861
Synpcc7942_2170	Chromosome	+	2251548	2251997	protein_coding	putative ferric uptake regulator, FUR family	putative ferric uptake regulator, FUR family	3.2169	2.76045	2.12183	9.81715	17.6186	5.97828	0.242388	0.000219621	0.00763607
Synpcc7942_0325	Chromosome	-	322093	322296	protein_coding	Lc 7.8 apoprotein (core components of the phycobilisomes)	Lc 7.8 apoprotein (core components of the phycobilisomes)	423.738	375.097	564.001	720.695	831.202	2087.66	0.374451	0.000225356	0.00773629
Synpcc7942_0408	Chromosome	+	400768	401421	protein_coding	phosphoribosylanthranilate isomerase	phosphoribosylanthranilate isomerase	55.0203	56.9818	105.605	22.1561	26.5922	30.3766	2.75017	0.000234605	0.00795312
Synpcc7942_1229	Chromosome	-	1250193	1250987	protein_coding	precorrin-4 C11-methyltransferase	precorrin-4 C11-methyltransferase	3.12152	1.56252	5.00432	8.89101	13.5116	7.02817	0.329192	0.000239107	0.00800565
Synpcc7942_2590	Chromosome	+	2674093	2674608	protein_coding	pilin-like protein-like	pilin-like protein-like	210.407	206.552	90.6712	442.457	598.247	450.777	0.340354	0.00026043	0.0085352
Synpcc7942_0654	Chromosome	-	649443	650009	protein_coding	photosystem I assembly related protein	photosystem I assembly related protein	252.756	258.957	212.744	27.7374	70.3663	117.522	3.3598	0.000261217	0.0085352
Synpcc7942_2591	Chromosome	+	2674605	2675273	protein_coding	conserved hypothetical protein	conserved hypothetical protein	191.345	204.991	70.8862	579.256	654.869	380.937	0.28929	0.000267539	0.0086377
Synpcc7942_0797	Chromosome	+	792010	792270	protein_coding	hypothetical protein	hypothetical protein	64.1795	49.4977	42.6805	91.4011	66.6333	516.558	0.231781	0.000274197	0.00874851
Synpcc7942_1543	Chromosome	+	1600652	1600777	protein_coding	putative ribonuclease II	putative ribonuclease II	16.4127	13.8023	23.9969	78.5372	12.1788	188.874	0.193898	0.000286938	0.00902814
Synpcc7942_0685	Chromosome	+	678881	680548	protein_coding	Chaperonin Cpn60/TCP-1	Chaperonin Cpn60/TCP-1	341.32	343.021	218.194	753.131	864.321	1028.87	0.341052	0.00028962	0.00902814
Synpcc7942_0759	Chromosome	+	752574	753953	protein_coding	hypothetical protein	hypothetical protein	409.405	386.883	751.75	1630.33	1384.97	1051.87	0.380618	0.00030222	0.00931388
Synpcc7942_1975	Chromosome	-	2045410	2045763	protein_coding	conserved hypothetical protein	conserved hypothetical protein	306.111	295.462	411.329	804.674	705.131	690.094	0.460432	0.000336716	0.0102604
Synpcc7942_1607	Chromosome	-	1672123	1673679	protein_coding	probable porin; major outer membrane protein	probable porin; major outer membrane protein	160.978	165.787	24.0188	610.139	224.873	1464.8	0.152527	0.000346347	0.0104366
Synpcc7942_1153	Chromosome	-	1179295	1181139	protein_coding	conserved hypothetical protein	conserved hypothetical protein	109.509	100.319	30.4474	357.44	554.758	141.662	0.227995	0.00035706	0.0106412
Synpcc7942_1473	Chromosome	-	1523639	1525081	protein_coding	putative multicomponent Na+	putative multicomponent Na+:H+ antiporter subunit D	5.30258	4.82075	5.40383	12.9807	13.4701	9.03482	0.437562	0.000380075	0.0112039
Synpcc7942_0781	Chromosome	-	774004	776520	protein_coding	phosphoenolpyruvate synthase	phosphoenolpyruvate synthase	548.757	518.399	167.736	1948.99	1925.32	948.868	0.256033	0.000395593	0.011536
Synpcc7942_2106	Chromosome	-	2186064	2186855	protein_coding	nitrate transport permease	nitrate transport permease	1.30556	0.313688	2.81303	3.34676	7.75013	5.09512	0.273732	0.000410739	0.0118503
Synpcc7942_2391	Chromosome	+	2465228	2465848	protein_coding	oxidoreductase-like	oxidoreductase-like	33.3012	43.2071	29.9824	70.2851	112.021	57.3168	0.444409	0.000423758	0.0120972
Synpcc7942_2127	Chromosome	+	2207167	2207346	protein_coding	phycobilisome degradation protein NblA	phycobilisome degradation protein NblA	1688.87	1399.55	1610.82	467.296	352.373	717.968	3.05614	0.000439609	0.012419
Synpcc7942_0316	Chromosome	-	314432	314623	protein_coding	conserved hypothetical protein	conserved hypothetical protein	1466.99	1497.11	1100.7	3054.67	6400.52	2620.17	0.33662	0.000465542	0.013016
Synpcc7942_0764	Chromosome	-	757356	757595	protein_coding	transcriptional regulator, XRE family	transcriptional regulator, XRE family	221.449	213.245	168.42	435.882	378.303	443.197	0.479658	0.000471733	0.0130545
Synpcc7942_0839	Chromosome	-	833950	834954	protein_coding	Nitrilase	Nitrilase	4.3212	2.22484	4.11698	6.32987	18.0682	7.72166	0.331977	0.000494597	0.0134217
Synpcc7942_B2650	1	+	43298	43888	protein_coding	hypothetical protein	hypothetical protein	2.44941	4.62411	2.69268	23.023	26.8304	2.45107	0.186718	0.0004949	0.0134217
Synpcc7942_1353	Chromosome	+	1385412	1386080	protein_coding	conserved hypothetical protein	conserved hypothetical protein	3.09119	7.05586	9.7528	17.4332	17.2032	14.3838	0.405953	0.000504068	0.0134379
Synpcc7942_0845	Chromosome	+	839873	840079	protein_coding	conserved hypothetical protein	conserved hypothetical protein	8.99133	8.40137	12.3005	25.61	53.1277	17.9948	0.306962	0.000505409	0.0134379
Synpcc7942_1488	Chromosome	+	1538545	1539897	protein_coding	membrane protein	membrane protein	4.12684	3.12157	3.29331	8.22812	15.1222	5.81207	0.361483	0.000534523	0.013829
Synpcc7942_1095	Chromosome	+	1112853	1113278	protein_coding	conserved hypothetical protein	conserved hypothetical protein	313.113	344.084	310.43	1526.5	1237.35	338.586	0.311893	0.000534832	0.013829
Synpcc7942_0579	Chromosome	+	559632	560765	protein_coding	sulfolipid sulfoquinovosyldiacylglycerol biosynthesis protein	sulfolipid sulfoquinovosyldiacylglycerol biosynthesis protein	104.859	111.733	109.74	339.86	225.082	201.831	0.425591	0.000535417	0.013829
Synpcc7942_B2616	1	+	8691	9050	protein_coding	conserved hypothetical protein	conserved hypothetical protein	26.999	25.5342	11.9353	93.7538	57.5447	38.5139	0.339643	0.000553306	0.0140488
Synpcc7942_0915	Chromosome	-	922388	922837	protein_coding	3-dehydroquinate dehydratase	3-dehydroquinate dehydratase	25.7352	28.7087	87.7023	11.7806	14.2086	12.4164	3.70118	0.000554283	0.0140488
Synpcc7942_2387	Chromosome	-	2457103	2459118	protein_coding	conserved hypothetical protein	conserved hypothetical protein	16.9256	16.3902	21.1551	41.1093	47.0659	23.25	0.488857	0.000569189	0.014293
Synpcc7942_0727	Chromosome	+	720423	722966	protein_coding	conserved hypothetical protein	conserved hypothetical protein	6.01542	5.07819	5.88007	11.8084	19.2017	7.32101	0.442818	0.000580417	0.0144412
Synpcc7942_2478	Chromosome	-	2559500	2559874	protein_coding	photosystem II reaction center W protein	photosystem II reaction center W protein	1170.22	1136.86	530.882	4277.29	4427.62	1406.92	0.280657	0.000612468	0.0149867
Synpcc7942_0415	Chromosome	-	405168	406145	protein_coding	conserved hypothetical protein	conserved hypothetical protein	601.159	633.549	235.614	1399.4	1771.71	1524.23	0.313145	0.000613393	0.0149867
Synpcc7942_0047	Chromosome	+	46515	48881	protein_coding	TPR repeat	TPR repeat	27.1715	27.9194	25.8842	74.2819	60.8321	39.1237	0.464739	0.000631464	0.0152905
Synpcc7942_B2621	1	+	12400	12948	protein_coding	Uncharacterized membrane protein-like	Uncharacterized membrane protein-like	6.02697	11.3133	8.40616	37.6592	32.144	10.1774	0.321909	0.000698431	0.0167624
Synpcc7942_0784	Chromosome	+	779531	779848	protein_coding	conserved hypothetical protein	conserved hypothetical protein	135.916	150.002	290.751	52.2347	48.2555	101.843	2.85009	0.000708463	0.0167934
Synpcc7942_2299	Chromosome	+	2369596	2369904	protein_coding	SSU ribosomal protein S15P	SSU ribosomal protein S15P	284.434	306.33	293.554	97.7903	150.638	71.9938	2.75985	0.000712109	0.0167934
Synpcc7942_2232	Chromosome	-	2298877	2299518	protein_coding	LSU ribosomal protein L3P	LSU ribosomal protein L3P	558.877	548.349	1468.18	109.273	103.577	387.61	4.28905	0.000731441	0.0169891
Synpcc7942_1238	Chromosome	-	1260972	1261811	protein_coding	nitrate transport permease	nitrate transport permease	10.8324	13.3093	47.9306	35.5521	26.1844	245.742	0.234398	0.000734185	0.0169891
Synpcc7942_1205	Chromosome	+	1233775	1233939	protein_coding	phage_integrase-like	phage_integrase-like	1.25334	1.5057	3.85787	11.7806	18.6003	5.01674	0.186931	0.000741259	0.0169891
Synpcc7942_1676	Chromosome	-	1744816	1745469	protein_coding	conserved hypothetical protein	conserved hypothetical protein	198.895	195.637	238.949	73.2234	67.6537	106.634	2.5594	0.000745464	0.0169891
Synpcc7942_0364	Chromosome	+	355865	356416	protein_coding	hypothetical protein	hypothetical protein	172.708	170.578	304.725	46.4181	57.4521	122.777	2.85912	0.000757404	0.0171173
Synpcc7942_B2649	1	+	42652	43134	protein_coding	hypothetical protein	hypothetical protein	13.2729	13.3736	3.29477	56.7078	52.4217	13.4961	0.244168	0.00082138	0.0182589
Synpcc7942_1661	Chromosome	+	1731159	1731722	protein_coding	conserved hypothetical protein	conserved hypothetical protein	5120.51	5125.63	1083.21	509.134	502.439	1382.35	4.73253	0.000923611	0.0202003
Synpcc7942_2204	Chromosome	-	2284391	2284624	protein_coding	LSU ribosomal protein L31P	LSU ribosomal protein L31P	744.128	708.162	846.012	2183.94	1511.57	1500.76	0.442298	0.000940548	0.0204061
Synpcc7942_1060	Chromosome	+	1070025	1072052	protein_coding	type I restriction-modification	type I restriction-modification	11.217	7.47282	11.1427	25.1819	25.2223	11.7348	0.480094	0.000959192	0.0206455
Synpcc7942_0595	Chromosome	-	582850	583398	protein_coding	hypothetical protein	hypothetical protein	284.398	259.754	182.906	89.8028	85.2514	101.397	2.62997	0.000984773	0.0210292
Synpcc7942_2485	Chromosome	-	2566135	2566728	protein_coding	hypothetical protein	hypothetical protein	809.446	760.797	555.373	2580.42	2972.18	894.129	0.32972	0.00100014	0.0211905
Synpcc7942_2097	Chromosome	-	2179471	2180391	protein_coding	conserved hypothetical protein	conserved hypothetical protein	10.7779	9.44128	8.81216	22.6402	31.1015	13.7062	0.430426	0.00100856	0.0212032
Synpcc7942_1089	Chromosome	+	1104710	1107361	protein_coding	ATPase	ATPase	583.361	606.675	160.277	1986.37	3280.93	632.565	0.228872	0.00102152	0.0212177
Synpcc7942_0216	Chromosome	-	217948	218964	protein_coding	putative zinc-binding oxidoreductase	putative zinc-binding oxidoreductase	112.652	96.4936	199.352	34.4035	47.2781	70.7097	2.68059	0.00102489	0.0212177
Synpcc7942_1724	Chromosome	-	1797078	1797386	protein_coding	conserved hypothetical protein	conserved hypothetical protein	1833.77	1784.11	1100.57	562.723	498.266	309.406	3.44313	0.00106626	0.0217493
Synpcc7942_B2643	1	-	37703	38428	protein_coding	ThiJ family protein	ThiJ family protein	6.55153	7.1863	8.98709	35.0497	27.1255	6.69849	0.329951	0.00106662	0.0217493
Synpcc7942_0515	Chromosome	-	500143	500565	protein_coding	conserved hypothetical protein	conserved hypothetical protein	54.2668	52.2724	88.4096	27.9893	22.3709	22.7488	2.66655	0.00114599	0.0230185
Synpcc7942_2107	Chromosome	-	2186865	2188454	protein_coding	ABC-type nitrate/sulfonate/bicarbonate transport systems periplasmic components-like	ABC-type nitrate/sulfonate/bicarbonate transport systems periplasmic components-like	4.16202	5.31257	9.00777	8.11304	11.4205	19.783	0.470092	0.00116456	0.0230185
Synpcc7942_1628	Chromosome	+	1697252	1697971	protein_coding	conserved hypothetical protein	conserved hypothetical protein	37.339	37.2661	104.323	14.4803	21.3129	26.4424	2.87502	0.00116782	0.0230185
Synpcc7942_0467	Chromosome	-	454004	454837	protein_coding	Peptidase, metallopeptidases	Peptidase, metallopeptidases	61.2467	86.0903	125.363	43.6475	25.7594	22.2076	2.97661	0.00117129	0.0230185
Synpcc7942_0153	Chromosome	-	156026	156307	protein_coding	conserved hypothetical protein	conserved hypothetical protein	309.467	288.966	497.727	138.485	148.737	156.673	2.46942	0.00122181	0.0238384
Synpcc7942_2477	Chromosome	-	2558588	2559484	protein_coding	conserved hypothetical protein	conserved hypothetical protein	727.375	735.905	343.644	2516.87	2145.54	945.42	0.322214	0.00127818	0.0247602
Synpcc7942_1048	Chromosome	+	1060891	1061382	protein_coding	phycocyanin, alpha subunit	phycocyanin, alpha subunit	565.339	482.742	243.881	1292.27	743.351	1694.43	0.346366	0.00131808	0.025352
Synpcc7942_2352	Chromosome	-	2419575	2420198	protein_coding	sigma 54 modulation protein / SSU ribosomal protein S30P	sigma 54 modulation protein / SSU ribosomal protein S30P	11556.6	11114.5	5779.69	30064.8	27737.9	20970	0.361177	0.00140237	0.0267832
Synpcc7942_0160	Chromosome	+	161726	162661	protein_coding	GTP-binding protein Era	GTP-binding protein Era	95.6673	94.2269	136.865	31.9057	43.7187	59.3627	2.42067	0.00144542	0.0274124
Synpcc7942_2010	Chromosome	-	2079493	2080140	protein_coding	cytochrome c550	cytochrome c550	238.395	251.508	419.454	406.048	666.619	932.829	0.453432	0.00164257	0.0309351
Synpcc7942_0512	Chromosome	-	497624	498808	protein_coding	conserved hypothetical protein YCF84	conserved hypothetical protein YCF84	133.679	137.953	95.7509	36.5347	55.0357	55.1841	2.50338	0.0016707	0.0312479
Synpcc7942_1224	Chromosome	-	1244992	1246092	protein_coding	ABC-transporter membrane fusion protein	ABC-transporter membrane fusion protein	123.78	144.867	157.547	44.4581	45.7617	81.2913	2.48494	0.00176666	0.0327422
Synpcc7942_0509	Chromosome	+	495460	495933	protein_coding	conserved hypothetical protein	conserved hypothetical protein	60.644	64.9929	97.6982	29.4515	22.1222	37.9827	2.49379	0.00177474	0.0327422
Synpcc7942_0483	Chromosome	-	468776	469219	protein_coding	conserved hypothetical protein	conserved hypothetical protein	142.99	146.043	388.524	50.9431	81.7953	108.83	2.80482	0.00182453	0.033209
Synpcc7942_1678	Chromosome	-	1746611	1747153	protein_coding	conserved hypothetical protein	conserved hypothetical protein	435.69	421.846	592.881	173.129	198.763	196.079	2.55368	0.00198027	0.0353987
Synpcc7942_2249	Chromosome	-	2316062	2316487	protein_coding	adenosylmethionine decarboxylase proenzyme	adenosylmethionine decarboxylase proenzyme	80.5842	95.0606	153.534	40.2365	57.6348	30.6039	2.5622	0.00199059	0.0353987
Synpcc7942_0269	Chromosome	-	264976	265857	protein_coding	conserved hypothetical protein	conserved hypothetical protein	79.2501	78.5884	125.397	36.6641	29.577	49.9754	2.43714	0.00200959	0.0353987
Synpcc7942_1423	Chromosome	+	1476059	1477678	protein_coding	Carbonate dehydratase	Carbonate dehydratase	19.6588	15.3358	38.5073	27.5971	38.6789	85.0755	0.485637	0.0020101	0.0353987
Synpcc7942_0840	Chromosome	-	834991	835473	protein_coding	conserved hypothetical protein	conserved hypothetical protein	11.5603	9.25866	17.4623	15.366	37.0658	29.1345	0.469326	0.00207725	0.0363451
Synpcc7942_0267	Chromosome	+	263757	264485	protein_coding	methyltransferase GidB	methyltransferase GidB	1729.01	1693.08	1058.73	3507.51	4219.42	3323.11	0.405502	0.00219321	0.0379601
Synpcc7942_1282	Chromosome	-	1304480	1305463	protein_coding	GTP cyclohydrolase subunit MoaA	GTP cyclohydrolase subunit MoaA	33.2058	33.5799	14.0701	156.236	93.3087	19.7687	0.300229	0.00219754	0.0379601
Synpcc7942_2585	Chromosome	-	2669713	2670228	protein_coding	transcriptional regulator, BadM/Rrf2 family	transcriptional regulator, BadM/Rrf2 family	64.525	61.6287	70.9333	24.3146	35.6867	20.8545	2.43751	0.00232243	0.0396815
Synpcc7942_0091	Chromosome	-	89715	90326	protein_coding	conserved hypothetical protein YCF21	conserved hypothetical protein YCF21	103.738	97.0217	263.929	54.5718	38.8646	73.0378	2.79135	0.00232646	0.0396815
Synpcc7942_1041	Chromosome	-	1055349	1055621	protein_coding	hypothetical protein	hypothetical protein	9.09013	10.0104	9.90964	23.3023	26.2312	18.1926	0.428346	0.00242784	0.0409812
Synpcc7942_2260	Chromosome	-	2328879	2329205	protein_coding	conserved hypothetical protein	conserved hypothetical protein	236.524	276.552	266.689	106.458	99.3297	131.315	2.31314	0.00243288	0.0409812
Synpcc7942_B2630	1	+	20808	21608	protein_coding	sulfonate ABC transporter, permease protein, putative	sulfonate ABC transporter, permease protein, putative	7.48716	10.2354	2.78142	44.3426	30.0136	5.29623	0.257418	0.00254184	0.0421766
Synpcc7942_2048	Chromosome	-	2121521	2123725	protein_coding	photosystem I core protein PsaB	photosystem I core protein PsaB	2677.62	2531.84	932.45	7214.45	4823.49	5606.02	0.348103	0.0025505	0.0421766
Synpcc7942_1597	Chromosome	+	1663657	1664298	protein_coding	GTP cyclohydrolase	GTP cyclohydrolase	146.242	134.669	269.69	64.9584	78.4791	83.9688	2.42122	0.00261673	0.0430094
Synpcc7942_1314	Chromosome	-	1342534	1344405	protein_coding	FtsH-2 peptidase. Metallo peptidase. MEROPS family M41	FtsH-2 peptidase. Metallo peptidase. MEROPS family M41	742.25	707.1	515.241	1424.34	1083.4	2376.83	0.402203	0.00275124	0.0447457
Synpcc7942_2263	Chromosome	-	2331234	2332541	protein_coding	histidyl-tRNA synthetase	histidyl-tRNA synthetase	79.3684	75.216	151.594	32.1534	36.5643	55.2949	2.46893	0.00275536	0.0447457
Synpcc7942_1051	Chromosome	+	1063318	1063563	protein_coding	phycocyanin linker protein 9K	phycocyanin linker protein 9K	648.143	578.685	621.67	1170.88	794.294	2227.13	0.440927	0.00284509	0.0459278
Synpcc7942_1039	Chromosome	-	1053877	1054353	protein_coding	conserved hypothetical protein	conserved hypothetical protein	6.9367	3.64588	7.33966	13.3365	17.1575	10.8459	0.433533	0.00294395	0.0472426
Synpcc7942_1710	Chromosome	+	1780048	1780278	protein_coding	RNA polymerase subunit omega (rpoZ)	RNA polymerase subunit omega (rpoZ)	169.2	228.006	693.728	60.4329	85.2514	193.951	3.21208	0.00321273	0.0509528
Synpcc7942_2505	Chromosome	+	2586130	2586786	protein_coding	Caffeoyl-CoA O-methyltransferase	Caffeoyl-CoA O-methyltransferase	10.702	13.235	6.7821	48.9513	25.3029	10.8667	0.360888	0.00326378	0.0514615
Synpcc7942_0376	Chromosome	-	370341	371867	protein_coding	putative zinc protease protein	putative zinc protease protein	32.0967	34.3294	106.091	20.1358	23.7833	15.0428	2.92592	0.00328432	0.051486
Synpcc7942_1677	Chromosome	-	1745500	1746597	protein_coding	conserved hypothetical protein	conserved hypothetical protein	73.4537	80.5509	178.558	49.5686	41.2282	32.5111	2.69701	0.0033457	0.0519752
Synpcc7942_2578	Chromosome	-	2663093	2663566	protein_coding	conserved hypothetical protein	conserved hypothetical protein	51.0457	57.655	70.1681	16.7761	21.0431	36.4547	2.40823	0.00339219	0.0519752
Synpcc7942_B2659	1	+	2340	2723	protein_coding	nucleic acid-binding protein,contains PIN domain	nucleic acid-binding protein,contains PIN domain	8.61669	18.1155	16.1624	79.611	47.2879	8.62252	0.316515	0.00346942	0.0528599
Synpcc7942_0303	Chromosome	+	301543	302697	protein_coding	response regulator receiver domain protein (CheY-like)	response regulator receiver domain protein (CheY-like)	5.01335	4.9473	5.0979	10.8626	16.6074	6.18134	0.447487	0.00352454	0.0533997
Synpcc7942_2092	Chromosome	+	2173280	2174821	protein_coding	proton-translocating NADH-quinone oxidoreductase, chain M	proton-translocating NADH-quinone oxidoreductase, chain M	17.5687	17.7227	50.9817	42.4009	32.3425	103.001	0.485379	0.00363925	0.0542182
Synpcc7942_1925	Chromosome	-	2000732	2001583	protein_coding	probable peptidase	probable peptidase	39.5639	43.4479	46.3216	17.8368	21.9132	18.7024	2.21263	0.00366201	0.0542182
Synpcc7942_1564	Chromosome	+	1621903	1622220	protein_coding	conserved hypothetical protein	conserved hypothetical protein	2.60126	4.68756	4.00345	10.5581	11.2596	8.45983	0.372959	0.00366579	0.0542182
Synpcc7942_0409	Chromosome	-	401464	401748	protein_coding	hypothetical protein	hypothetical protein	77.6409	88.0439	123.401	30.3815	44.8692	49.0122	2.32641	0.00366683	0.0542182
Synpcc7942_1150	Chromosome	-	1175078	1175734	protein_coding	conserved hypothetical protein	conserved hypothetical protein	810.52	795.237	366.718	1881.93	1987.64	1185.73	0.390179	0.00368507	0.0542182
Synpcc7942_0449	Chromosome	-	438675	440006	protein_coding	seryl-tRNA synthetase	seryl-tRNA synthetase	78.8699	79.8293	144.323	42.0546	48.0019	36.0437	2.40302	0.00378659	0.055211
Synpcc7942_1462	Chromosome	-	1514071	1515141	protein_coding	imelysin. Metallo peptidase. MEROPS family M75	imelysin. Metallo peptidase. MEROPS family M75	91.5252	96.4998	22.4367	142.225	172.174	272.926	0.358339	0.00381179	0.0552455
Synpcc7942_0152	Chromosome	-	154914	156011	protein_coding	Phospho-N-acetylmuramoyl-pentapeptide-transferase	Phospho-N-acetylmuramoyl-pentapeptide- transferase	94.3598	106.119	188.704	47.4764	54.2721	63.326	2.35762	0.00406653	0.0577183
Synpcc7942_2190	Chromosome	+	2267935	2268357	protein_coding	Methionine sulfoxide reductase B	Methionine sulfoxide reductase B	660.979	628.443	906.668	229.345	240.639	402.873	2.51598	0.00408424	0.0577183
Synpcc7942_1298	Chromosome	+	1325107	1326837	protein_coding	diguanylate cyclase (GGDEF domain)	diguanylate cyclase (GGDEF domain)	181.832	187.156	229.099	464.69	623.207	226.188	0.455135	0.00426629	0.0599491
Synpcc7942_1811	Chromosome	+	1880981	1884094	protein_coding	diguanylate cyclase (GGDEF domain) with PAS/PAC sensor	diguanylate cyclase (GGDEF domain) with PAS/PAC sensor	54.4561	59.5172	84.7301	117.692	188.572	91.6745	0.499332	0.00457216	0.0636391
Synpcc7942_1996	Chromosome	-	2065617	2065967	protein_coding	conserved hypothetical protein	conserved hypothetical protein	238.027	232.161	298.326	76.5235	94.7238	165.67	2.28101	0.00457582	0.0636391
Synpcc7942_1214	Chromosome	+	1237017	1237520	protein_coding	Glutathione peroxidase	Glutathione peroxidase	54.5724	53.7302	90.6198	18.9331	41.1034	21.7616	2.43187	0.00467659	0.0647088
Synpcc7942_2486	Chromosome	-	2566725	2568305	protein_coding	conserved hypothetical protein	conserved hypothetical protein	1391.1	1379.86	1221.36	3117.94	3692.18	1987.14	0.453813	0.00471415	0.0648973
Synpcc7942_1363	Chromosome	+	1402353	1402640	protein_coding	hypothetical protein	hypothetical protein	239.113	236.364	346.455	140.508	118.109	84.4288	2.39598	0.00489279	0.0670164
Synpcc7942_0857	Chromosome	+	855315	855821	protein_coding	CheW protein	CheW protein	83.6176	72.5231	40.4905	176.36	225.488	61.0209	0.42481	0.00493772	0.0672346
Synpcc7942_0561	Chromosome	+	542054	543049	protein_coding	hypothetical protein	hypothetical protein	177.317	198.802	264.43	76.6448	98.0905	99.107	2.33912	0.00505642	0.0675518
Synpcc7942_0718	Chromosome	-	713678	714331	protein_coding	conserved hypothetical protein	conserved hypothetical protein	3.4783	3.79879	1.21665	5.67413	12.905	6.01203	0.345397	0.0051537	0.0685139
Synpcc7942_0073	Chromosome	-	72000	73196	protein_coding	hydroxymethylbutenyl pyrophosphate reductase	hydroxymethylbutenyl pyrophosphate reductase	143.05	138.438	187.322	38.3829	84.6105	76.1548	2.35408	0.00521642	0.0690094
Synpcc7942_2401	Chromosome	-	2475449	2475940	protein_coding	heat shock protein Hsp20	heat shock protein Hsp20	12058.3	11625.7	5893.9	41056.8	53267.6	5890.44	0.295145	0.00525664	0.0692039
Synpcc7942_0026	Chromosome	-	27082	28059	protein_coding	conserved hypothetical protein	conserved hypothetical protein	63.6472	64.2694	58.09	26.7412	31.6424	27.19	2.17364	0.00531243	0.0692659
Synpcc7942_1929	Chromosome	+	2003133	2004293	protein_coding	cysteine desulfurase	cysteine desulfurase	425.535	415.352	573.497	190.712	109.263	213.357	2.7553	0.00539023	0.0693074
Synpcc7942_1562	Chromosome	-	1618800	1619696	protein_coding	ADP-ribosylglycohydrolase-like	ADP-ribosylglycohydrolase-like	225.936	214.65	386.223	102.44	82.9705	145.343	2.49978	0.00539228	0.0693074
Synpcc7942_0623	Chromosome	+	613972	615351	protein_coding	thioredoxin reductase	thioredoxin reductase	421.993	435.131	307.435	97.574	99.7071	224.86	2.75869	0.00542366	0.0693819
Synpcc7942_B2619	1	+	10600	11178	protein_coding	carbonic anhydrase, putative	carbonic anhydrase, putative	7.85771	3.43269	13.4676	39.3703	18.5521	7.32691	0.379436	0.00545723	0.0694836
Synpcc7942_1141	Chromosome	-	1166126	1166812	protein_coding	conserved hypothetical protein	conserved hypothetical protein	64.7192	57.1377	118.368	31.6378	43.9287	24.0979	2.41034	0.00552163	0.069975
Synpcc7942_0837	Chromosome	-	832179	832811	protein_coding	conserved hypothetical protein	conserved hypothetical protein	5.22719	1.56992	1.50841	7.53734	17.7776	3.59612	0.287279	0.00555788	0.0701068
Synpcc7942_1538	Chromosome	+	1596968	1597366	protein_coding	conserved hypothetical protein	conserved hypothetical protein	1.55489	1.24532	3.9884	6.20031	3.20494	8.81701	0.372545	0.00568376	0.0710339
Synpcc7942_0163	Chromosome	+	163761	164510	protein_coding	conserved hypothetical protein	conserved hypothetical protein	275.734	275.935	257.59	783.173	771.014	260.055	0.446059	0.00583461	0.0722533
Synpcc7942_B2657	1	-	29150	29365	protein_coding	hypothetical protein	hypothetical protein	24.8927	39.1064	7.36746	144.803	71.0429	25.8676	0.295253	0.00600552	0.0736967
Synpcc7942_B2658	1	-	34129	34359	protein_coding	hypothetical protein	hypothetical protein	25.962	23.661	41.3343	87.2069	78.6085	27.3233	0.470943	0.00607511	0.0742149
Synpcc7942_1240	Chromosome	-	1263263	1264801	protein_coding	assimilatory nitrite reductase (ferredoxin) precursor	assimilatory nitrite reductase (ferredoxin) precursor	22.1716	23.7302	46.7382	27.6717	36.8924	146.297	0.439341	0.0061571	0.0745449
Synpcc7942_2126	Chromosome	-	2206400	2206804	protein_coding	conserved hypothetical protein	conserved hypothetical protein	2737.43	2681.93	3047.58	9621.25	8686.81	2219.88	0.412459	0.00642295	0.0762444
Synpcc7942_0555	Chromosome	+	537790	538509	protein_coding	zinc metalloprotease	zinc metalloprotease	4.59557	3.10551	5.74662	10.5534	12.0773	5.89205	0.471472	0.00643804	0.0762444
Synpcc7942_0034	Chromosome	+	33685	33798	protein_coding	N-acetylornithine aminotransferase	N-acetylornithine aminotransferase	5.44212	8.71721	8.37564	24.8012	35.8953	9.07634	0.322976	0.00646996	0.0762893
Synpcc7942_2600	Chromosome	-	2681983	2682813	protein_coding	protoheme IX farnesyltransferase	protoheme IX farnesyltransferase	190.127	189.843	159.903	695.565	653.081	100.98	0.372423	0.00661374	0.0766515
Synpcc7942_0182	Chromosome	-	180156	180881	protein_coding	hypothetical protein	hypothetical protein	14.5273	17.4524	10.5215	40.8913	51.785	9.97647	0.414029	0.00686098	0.0790722
Synpcc7942_1813	Chromosome	-	1884434	1886350	protein_coding	ATP-binding region, ATPase-like	ATP-binding region, ATPase-like	286.414	282.395	125.6	470.209	992.732	337.236	0.385745	0.00691007	0.0790722
Synpcc7942_0558	Chromosome	+	539683	540297	protein_coding	conserved hypothetical protein	conserved hypothetical protein	221.932	206.428	150.598	69.8215	93.5687	98.2547	2.21276	0.00699405	0.0796969
Synpcc7942_1897	Chromosome	-	1969931	1970821	protein_coding	putative transcripton factor DevT-like	putative transcripton factor DevT-like	35.5112	38.2002	52.3313	18.4443	21.8152	19.045	2.12535	0.00718275	0.0808283
Synpcc7942_2575	Chromosome	+	2654163	2655104	protein_coding	Mn transporter MntC	Mn transporter MntC	16.6845	15.033	13.5148	31.7025	46.9697	13.1809	0.492442	0.00733729	0.0822261
Synpcc7942_0872	Chromosome	+	872362	872940	protein_coding	conserved hypothetical protein	conserved hypothetical protein	5.35753	7.29446	5.22212	10.0715	16.3435	10.901	0.478993	0.00739932	0.0823415
Synpcc7942_2535	Chromosome	+	2615811	2619110	protein_coding	diguanylate cyclase (GGDEF domain) with PAS/PAC and GAF sensors	diguanylate cyclase (GGDEF domain) with PAS/PAC and GAF sensors	131.036	134.384	84.4392	246.321	384.407	157.463	0.443876	0.00748801	0.0825756
Synpcc7942_1749	Chromosome	-	1819754	1820146	protein_coding	ferredoxin	ferredoxin	156.284	171.317	209.753	71.9425	81.9976	103.47	2.08754	0.00749026	0.0825756
Synpcc7942_0083	Chromosome	+	81023	81220	protein_coding	hypothetical protein	hypothetical protein	7.31113	17.5665	4.82234	1.78494	2.58338	1.56773	5.00333	0.00759278	0.0829569
Synpcc7942_0721	Chromosome	-	715592	715882	protein_coding	hypothetical protein	hypothetical protein	1.42131	0.853748	2.18745	4.25073	8.78881	2.84454	0.280942	0.00761662	0.0829569
Synpcc7942_1646	Chromosome	+	1714348	1715070	protein_coding	conserved hypothetical protein	conserved hypothetical protein	1584.33	1603.01	835.085	3223.29	4388.86	1874.06	0.424029	0.00786161	0.0847781
Synpcc7942_1165	Chromosome	-	1198844	1199239	protein_coding	hypothetical protein	hypothetical protein	2.08889	3.76425	3.21489	8.47845	8.39598	5.74835	0.400837	0.00786309	0.0847781
Synpcc7942_1787	Chromosome	-	1854247	1854729	protein_coding	SUF system FeS assembly protein	SUF system FeS assembly protein	169.123	159.969	211.853	56.7078	72.0136	120.18	2.17333	0.00787762	0.0847781
Synpcc7942_0867	Chromosome	+	869169	869504	protein_coding	hypothetical protein	hypothetical protein	54.7775	48.8008	94.7245	19.9849	34.2528	31.4106	2.31532	0.00822375	0.0861896
Synpcc7942_2565	Chromosome	-	2644835	2645392	protein_coding	translation elongation factor P (EF-P)	translation elongation factor P (EF-P)	116.742	101.068	125.485	28.5014	61.8761	68.2384	2.16432	0.00824251	0.0861896
Synpcc7942_1329	Chromosome	+	1361879	1362505	protein_coding	conserved hypothetical protein	conserved hypothetical protein	197.236	190.59	152.538	67.9215	95.8569	88.123	2.14514	0.00826302	0.0861896
Synpcc7942_0344	Chromosome	-	337408	338451	protein_coding	probable peptidase	probable peptidase	253.549	238.208	343.425	95.4634	137.676	128.347	2.31041	0.00853004	0.08796
Synpcc7942_2428	Chromosome	-	2499798	2500244	protein_coding	biopolymer transport ExbD like protein	biopolymer transport ExbD like protein	89.7523	79.4788	213.963	48.2292	58.3601	56.4804	2.34988	0.00864326	0.0883722
Synpcc7942_0540	Chromosome	+	524367	524828	protein_coding	conserved hypothetical protein	conserved hypothetical protein	64.4573	59.6903	63.7238	21.8017	25.4647	39.4172	2.16732	0.00866778	0.0883722
Synpcc7942_1188	Chromosome	+	1217650	1218042	protein_coding	Ap-4-A phosphorylase II-like protein	Ap-4-A phosphorylase II-like protein	189.962	190.914	228.38	76.8885	79.3945	132.168	2.11216	0.00902788	0.0909224
Synpcc7942_1820	Chromosome	-	1893007	1893735	protein_coding	conserved hypothetical protein	conserved hypothetical protein	4780.24	4388.78	3260.89	10043.8	7351.97	8376.12	0.482305	0.00905201	0.0909224
Synpcc7942_0012	Chromosome	-	11641	11964	protein_coding	SSU ribosomal protein S6P	SSU ribosomal protein S6P	831.032	886.412	2011.32	303.786	460.2	643.815	2.64864	0.00911921	0.0912594
Synpcc7942_2007	Chromosome	-	2075281	2075781	protein_coding	Phosphopantetheine adenylyltransferase	Phosphopantetheine adenylyltransferase	89.1595	78.8464	136.267	39.8565	38.7971	63.4039	2.1419	0.00919612	0.0913549
Synpcc7942_1120	Chromosome	-	1137860	1138015	protein_coding	conserved hypothetical protein	conserved hypothetical protein	165.706	138.553	738.56	126.868	91.8093	119.389	3.08466	0.00942029	0.0925165
Synpcc7942_0373	Chromosome	-	366738	368024	protein_coding	conserved hypothetical protein	conserved hypothetical protein	123.084	119.298	158.89	49.8409	75.5141	57.7246	2.19179	0.00944951	0.0925165
Synpcc7942_0690	Chromosome	-	684868	685155	protein_coding	conserved hypothetical protein	conserved hypothetical protein	183.105	225.149	363.032	44.7908	57.7223	191.133	2.62659	0.00975668	0.0945004
Synpcc7942_1162	Chromosome	+	1194846	1195301	protein_coding	conserved hypothetical protein	conserved hypothetical protein	2.26755	3.26896	5.58376	4.26271	13.4608	8.62252	0.422086	0.00983871	0.0947896
Synpcc7942_1547	Chromosome	-	1603035	1603415	protein_coding	hypothetical protein	hypothetical protein	5.42783	7.17283	16.2896	11.5951	16.1105	31.7743	0.485715	0.00985645	0.0947896
Synpcc7942_1932	Chromosome	+	2006047	2006580	protein_coding	conserved hypothetical protein	conserved hypothetical protein	65.8354	60.947	80.1646	24.4877	41.6678	34.2963	2.06016	0.0099522	0.0948456
Synpcc7942_0176	Chromosome	+	174311	174712	protein_coding	conserved hypothetical protein	conserved hypothetical protein	843.149	829.371	615.172	288.361	313.013	383.509	2.32281	0.00995274	0.0948456
Synpcc7942_0352	Chromosome	-	344823	345431	protein_coding	Methionine sulfoxide reductase B	Methionine sulfoxide reductase B	211.555	205.606	173.248	91.4011	104.15	74.5869	2.18558	0.00998217	0.0948456
Synpcc7942_1050	Chromosome	+	1062357	1063226	protein_coding	phycobilisome rod linker polypeptide	phycobilisome rod linker polypeptide	793.686	787.585	601.978	1442.11	759.326	2770.62	0.439104	0.0100022	0.0948456
Synpcc7942_0726	Chromosome	+	720068	720430	protein_coding	conserved hypothetical protein	conserved hypothetical protein	0	0	0.876789	2.434	2.81823	0.570084	0.150591	0.0100849	0.0950768
Synpcc7942_1128	Chromosome	+	1147349	1148437	protein_coding	conserved hypothetical protein	conserved hypothetical protein	12.9132	10.4943	28.3495	15.7399	12.9169	103.85	0.390598	0.0102134	0.0958429
Synpcc7942_B2647	1	-	41755	42429	protein_coding	response regulator receiver domain protein (CheY-like)	response regulator receiver domain protein (CheY-like)	229.166	245.864	65.0694	76.4429	62.1388	62.6953	2.68336	0.0104075	0.0961577
Synpcc7942_1520	Chromosome	+	1572486	1572782	protein_coding	SSU ribosomal protein S20P	SSU ribosomal protein S20P	1286.06	1335.05	2052.17	364.127	637.233	880.716	2.48305	0.010443	0.0961577
Synpcc7942_0229	Chromosome	+	225658	226221	protein_coding	hypothetical protein	hypothetical protein	1364	1299.47	1482.18	481.563	755.473	340.681	2.62762	0.0104543	0.0961577
Synpcc7942_2313	Chromosome	-	2381614	2383248	protein_coding	Chaperonin Cpn60/TCP-1	Chaperonin Cpn60/TCP-1	2237.49	2191.9	897.592	4044.74	4917.05	3336.3	0.433155	0.010761	0.0981799
Synpcc7942_2378	Chromosome	+	2445387	2446568	protein_coding	cell division protein FtsZ	cell division protein FtsZ	113.373	119.176	121.844	48.5874	66.8596	52.7856	2.10656	0.0107882	0.0981799
Synpcc7942_0788	Chromosome	-	783954	784748	protein_coding	glutathione S-transferase	glutathione S-transferase	113.415	134.064	178.354	64.2375	75.6003	61.0409	2.11985	0.0108629	0.0985295
Synpcc7942_2589	Chromosome	+	2673063	2673848	protein_coding	2-phosphosulfolactate phosphatase	2-phosphosulfolactate phosphatase	125.764	122.324	222.914	45.4137	67.0298	101.101	2.20564	0.0109713	0.0991807
Synpcc7942_1029	Chromosome	+	1043944	1044858	protein_coding	branched chain amino acid aminotransferase	branched chain amino acid aminotransferase	146.003	130.873	218.096	52.7229	69.5987	106.523	2.16291	0.0113229	0.101386
Synpcc7942_0165	Chromosome	+	164986	165486	protein_coding	hypothetical protein	hypothetical protein	146.535	135.874	205.83	88.178	55.1327	80.1326	2.18507	0.0116053	0.102855
Synpcc7942_0806	Chromosome	+	799095	799826	protein_coding	conserved hypothetical protein	conserved hypothetical protein	25.4263	27.4914	50.8717	15.6914	13.2769	16.9623	2.2597	0.0117918	0.103829
Synpcc7942_0724	Chromosome	+	718004	718447	protein_coding	conserved hypothetical protein	conserved hypothetical protein	13.5072	9.51237	8.96043	24.6755	29.9532	11.6521	0.482493	0.012287	0.106461
Synpcc7942_1535	Chromosome	+	1595486	1595944	protein_coding	possible Rubisco chaperonin	possible Rubisco chaperonin	67.5819	55.7503	70.3809	28.874	29.5315	35.6172	2.06028	0.0125216	0.108135
Synpcc7942_1278	Chromosome	-	1301569	1301769	protein_coding	LSU ribosomal protein L35P	LSU ribosomal protein L35P	722.259	842.968	1839.18	347.263	430.074	642.442	2.39784	0.01256	0.108135
Synpcc7942_2142	Chromosome	-	2226468	2226803	protein_coding	translation initiation factor 1 (eIF-1/SUI1)	translation initiation factor 1 (eIF-1/SUI1)	222.803	224.04	232.549	69.9472	112.654	148.123	2.05426	0.0126191	0.108181
Synpcc7942_0783	Chromosome	-	778589	779245	protein_coding	ATP phosphoribosyltransferase (homohexameric)	ATP phosphoribosyltransferase (homohexameric)	58.5463	62.0156	76.7831	21.2481	29.9743	44.8843	2.05339	0.012645	0.108181
Synpcc7942_1049	Chromosome	+	1061488	1062309	protein_coding	phycobilisome rod linker polypeptide	phycobilisome rod linker polypeptide	583.922	574.859	496.771	949.971	627.563	1880.59	0.478743	0.0127494	0.108668
Synpcc7942_2384	Chromosome	+	2451384	2454974	protein_coding	Pyruvate	Pyruvate:ferredoxin (flavodoxin) oxidoreductase	298.539	303.996	70.4174	844.226	1090.46	172.277	0.319394	0.0127821	0.108668
Synpcc7942_1145	Chromosome	-	1170843	1171169	protein_coding	Glutaredoxin-related protein	Glutaredoxin-related protein	173.915	147.393	266.202	83.761	91.5084	112.014	2.04505	0.0132587	0.110474
Synpcc7942_1275	Chromosome	-	1299187	1300350	protein_coding	conserved hypothetical protein	conserved hypothetical protein	87.7659	90.9241	124.001	48.2761	50.3159	47.2905	2.0749	0.0132797	0.110474
Synpcc7942_1648	Chromosome	-	1716189	1716638	protein_coding	putative ferric uptake regulator, FUR family	putative ferric uptake regulator, FUR family	460.016	453.266	961.542	295.3	131.856	293.166	2.60276	0.0135059	0.111671
Synpcc7942_2258	Chromosome	+	2327013	2328296	protein_coding	aminotransferase	aminotransferase	57.1762	68.8823	148.85	32.3416	36.2518	53.4274	2.25297	0.0139738	0.114492
Synpcc7942_0765	Chromosome	+	757839	758327	protein_coding	hypothetical protein	hypothetical protein	7.61229	10.1612	2.92891	35.414	17.7825	5.71308	0.351426	0.0141476	0.114875
Synpcc7942_2386	Chromosome	+	2455998	2457101	protein_coding	hydrogenase expression/formation protein HypD	hydrogenase expression/formation protein HypD	35.4033	38.2563	14.4146	65.9457	128.804	20.3379	0.409481	0.0143101	0.115848
Synpcc7942_0843	Chromosome	-	838504	838935	protein_coding	conserved hypothetical protein	conserved hypothetical protein	304.935	306.525	643.548	112.488	160.438	271.13	2.30676	0.0146373	0.117794
Synpcc7942_0282	Chromosome	-	278139	279422	protein_coding	serine hydroxymethyltransferase	serine hydroxymethyltransferase	400.233	424.129	518.435	154.827	199.783	227.409	2.30714	0.014895	0.118907
Synpcc7942_1161	Chromosome	+	1194348	1194842	protein_coding	conserved hypothetical protein	conserved hypothetical protein	0.835558	2.0076	1.60745	3.56987	5.68343	2.7174	0.371791	0.0149072	0.118907
Synpcc7942_0717	Chromosome	-	713127	713651	protein_coding	dCTP deaminase	dCTP deaminase	2.75734	4.7322	2.12183	6.73176	14.6145	3.54755	0.386094	0.0151349	0.120017
Synpcc7942_0592	Chromosome	-	579312	580394	protein_coding	6-phosphofructokinase	6-phosphofructokinase	41.0546	38.5393	20.1309	92.8414	84.3068	26.8468	0.488859	0.0152039	0.120213
Synpcc7942_0197	Chromosome	-	197572	198933	protein_coding	folate/biopterin transporter	folate/biopterin transporter	78.651	81.1719	160.306	42.9446	40.5602	63.5104	2.17752	0.0156867	0.122248
Synpcc7942_1146	Chromosome	-	1171215	1171481	protein_coding	conserved hypothetical protein	conserved hypothetical protein	189.761	183.306	400.525	99.2746	119.735	144.936	2.12557	0.0163304	0.125985
Synpcc7942_1715	Chromosome	-	1783250	1783903	protein_coding	uracil phosphoribosyltransferase	uracil phosphoribosyltransferase	35.4154	35.3287	66.4288	16.7522	25.8101	22.6242	2.10431	0.0167415	0.127895
Synpcc7942_0697	Chromosome	-	689222	690748	protein_coding	photosystem II core light harvesting protein	photosystem II core light harvesting protein	809.19	785.508	718.775	1148.09	826.051	2896.08	0.475024	0.0174712	0.132723
Synpcc7942_1290	Chromosome	-	1313290	1313460	protein_coding	SmtA metallothionein	SmtA metallothionein	5482.03	6793.62	21130.8	4086	2300.29	4733.61	3.0042	0.0175377	0.132856
Synpcc7942_1878	Chromosome	-	1950660	1951652	protein_coding	conserved hypothetical protein	conserved hypothetical protein	32.6966	37.0284	74.0397	11.0332	14.1656	36.4699	2.33124	0.0182499	0.136723
Synpcc7942_1364	Chromosome	+	1402687	1403103	protein_coding	conserved hypothetical protein	conserved hypothetical protein	345.659	369.384	556.026	171.2	182.769	255.822	2.08443	0.0184939	0.137789
Synpcc7942_1328	Chromosome	+	1361167	1361559	protein_coding	conserved hypothetical protein	conserved hypothetical protein	60.5141	44.8837	57.5	23.831	32.5387	19.4829	2.14756	0.0186744	0.138753
Synpcc7942_0608	Chromosome	+	595756	596298	protein_coding	conserved hypothetical protein	conserved hypothetical protein	254.026	256.676	396.817	117.806	126.229	193.221	2.07549	0.0194048	0.143005
Synpcc7942_0653	Chromosome	-	648710	649441	protein_coding	Peptidyl-prolyl cis-trans isomerase (rotamase)-cyclophilin family-like	Peptidyl-prolyl cis-trans isomerase (rotamase) - cyclophilin family-like	226.294	235.543	211.531	88.5958	83.1551	153.509	2.07025	0.0204392	0.148703
Synpcc7942_2530	Chromosome	+	2611383	2612138	protein_coding	SSU ribosomal protein S2P	SSU ribosomal protein S2P	611.101	579.037	1065.76	221.821	212.452	493.126	2.4325	0.0204521	0.148703
Synpcc7942_0205	Chromosome	+	206198	207214	protein_coding	Cytidyltransferase-related	Cytidyltransferase-related	58.563	57.8962	182.922	47.0876	44.0089	30.1152	2.4699	0.0206009	0.148964
Synpcc7942_1436	Chromosome	-	1490759	1491205	protein_coding	conserved hypothetical protein	conserved hypothetical protein	55.5169	70.0302	40.2293	22.138	29.7522	27.5458	2.08692	0.0213169	0.152136
Synpcc7942_0110	Chromosome	+	109390	109947	protein_coding	transcriptional regulator, XRE family	transcriptional regulator, XRE family	46.6969	51.2019	62.4571	16.4675	16.9586	41.7219	2.13387	0.021395	0.152292
Synpcc7942_2540	Chromosome	-	2621837	2622298	protein_coding	blue-copper-protein-like protein	blue-copper-protein-like protein	832.573	822.22	428.499	1928.5	2125.75	536.836	0.453769	0.0220241	0.154477
Synpcc7942_2368	Chromosome	+	2433890	2435020	protein_coding	Secretion protein HlyD	Secretion protein HlyD	237.153	239.874	555.925	110.931	124.372	196.603	2.39161	0.0221039	0.154477
Synpcc7942_0002	Chromosome	+	1262	2134	protein_coding	hypothetical protein	hypothetical protein	154.923	159.935	134.711	79.3469	57.1273	83.677	2.04209	0.0221091	0.154477
Synpcc7942_2383	Chromosome	+	2450109	2451260	protein_coding	Nucleotide binding protein, PINc	Nucleotide binding protein, PINc	207.339	200.995	361.098	90.3485	98.572	161.493	2.19579	0.0222533	0.154746
Synpcc7942_1793	Chromosome	+	1864440	1864763	protein_coding	thioredoxin	thioredoxin	59.3594	71.3117	176.819	29.9969	55.2556	51.0964	2.25517	0.0225857	0.155634
Synpcc7942_2429	Chromosome	-	2500278	2500928	protein_coding	biopolymer transport ExbB like protein	biopolymer transport ExbB like protein	123.89	141.584	272.073	76.8181	61.6796	113.483	2.13328	0.0226105	0.155634
Synpcc7942_0542	Chromosome	+	525360	526253	protein_coding	lipoic acid synthetase	lipoic acid synthetase	49.0399	46.131	116.06	22.138	34.3294	42.5918	2.13237	0.0231188	0.158307
Synpcc7942_2347	Chromosome	-	2414138	2415214	protein_coding	conserved hypothetical protein	conserved hypothetical protein	385.183	381.773	453.327	183.108	147.468	217.989	2.2245	0.023174	0.158307
Synpcc7942_0728	Chromosome	+	723236	723781	protein_coding	conserved hypothetical protein	conserved hypothetical protein	272.325	278.472	321.189	97.4164	122.256	211.11	2.02419	0.0234541	0.159417
Synpcc7942_0815	Chromosome	+	809365	810096	protein_coding	ATPase	ATPase	20.6235	20.364	29.3491	9.17341	13.2769	11.4496	2.07484	0.0235331	0.159444
Synpcc7942_0398	Chromosome	+	392990	393448	protein_coding	hypothetical protein	hypothetical protein	144.625	130.986	348.438	73.9174	84.6942	129.394	2.16679	0.0241088	0.161749
Synpcc7942_0332	Chromosome	+	328854	329099	protein_coding	ATP synthase F0, C subunit	ATP synthase F0, C subunit	342.146	343.373	1005.93	711.145	383.632	2353.74	0.490486	0.024155	0.161749
Synpcc7942_0400	Chromosome	-	394579	395181	protein_coding	anthranilate synthase, component II	anthranilate synthase, component II	256.529	289.229	445.215	64.4709	115.789	255.673	2.27322	0.0248467	0.165563
Synpcc7942_2604	Chromosome	+	2686728	2687315	protein_coding	cytochrome c oxidase subunit III	cytochrome c oxidase subunit III	448.771	454.629	552.379	1485.5	1307.04	231.224	0.481446	0.0249236	0.165669
Synpcc7942_1657	Chromosome	+	1728453	1728674	protein_coding	hypothetical protein	hypothetical protein	117.373	123.101	237.272	56.515	91.0117	89.9538	2.01173	0.025504	0.166351
Synpcc7942_1554	Chromosome	-	1611260	1611853	protein_coding	ATP-dependent Clp protease proteolytic subunit ClpP	ATP-dependent Clp protease proteolytic subunit ClpP	430.66	414.068	625.833	184.443	251.018	270.521	2.083	0.0258044	0.167822
Synpcc7942_0710	Chromosome	-	700843	701538	protein_coding	conserved hypothetical protein	conserved hypothetical protein	174.117	169.197	240.078	70.3281	78.6371	142.718	2.00009	0.0260379	0.168935
Synpcc7942_2324	Chromosome	+	2391369	2392340	protein_coding	glutathione synthase	glutathione synthase	189.354	195.788	220.86	108.534	76.5684	108.793	2.06197	0.0266689	0.170983
Synpcc7942_0158	Chromosome	-	159996	161171	protein_coding	Rhodanese-like	Rhodanese-like	449.826	450.827	887.704	196.393	175.94	377.807	2.38403	0.0267659	0.171201
Synpcc7942_B2646	1	-	40470	41786	protein_coding	two-component sensor histidine kinase	two-component sensor histidine kinase	157.024	146.952	16.675	51.2549	32.4305	18.3842	3.14149	0.0272079	0.172805
Synpcc7942_2440	Chromosome	-	2515544	2517694	protein_coding	Polyribonucleotide nucleotidyltransferase	Polyribonucleotide nucleotidyltransferase	1347.81	1278.7	782.073	512.874	370.255	558.335	2.36467	0.0275683	0.17428
Synpcc7942_0479	Chromosome	-	461935	463749	protein_coding	GTP-binding protein LepA	GTP-binding protein LepA	117.244	131.27	214.375	50.9194	74.4013	93.4367	2.11599	0.0276576	0.174436
Synpcc7942_0566	Chromosome	+	547262	548017	protein_coding	HAD-superfamily hydrolase subfamily IIB	HAD-superfamily hydrolase subfamily IIB	45.135	41.7354	89.6726	20.3355	26.7257	40.1016	2.02544	0.027813	0.175009
Synpcc7942_1239	Chromosome	-	1261868	1263199	protein_coding	ABC-type nitrate/nitrite transport system substrate-binding protein	ABC-type nitrate/nitrite transport system substrate-binding protein	17.8544	14.7348	48.6253	14.9911	20.1608	155.904	0.425081	0.0288537	0.180019
Synpcc7942_0894	Chromosome	-	904845	905417	protein_coding	shikimate kinase	shikimate kinase	9.74453	16.476	6.94316	24.9798	37.9391	8.30651	0.465616	0.0289224	0.180019
Synpcc7942_2231	Chromosome	-	2298200	2298832	protein_coding	LSU ribosomal protein L4P	LSU ribosomal protein L4P	155.509	153.46	366.041	68.6735	53.7367	169.345	2.31362	0.0295852	0.181963
Synpcc7942_2376	Chromosome	+	2443884	2444294	protein_coding	conserved hypothetical protein	conserved hypothetical protein	48.8069	44.1269	82.0854	22.7873	32.3582	31.9726	2.00899	0.0295891	0.181963
Synpcc7942_2533	Chromosome	+	2613998	2614378	protein_coding	conserved hypothetical protein	conserved hypothetical protein	105.3	98.4633	317.857	43.1336	50.3453	125.196	2.38536	0.029852	0.182055
Synpcc7942_2023	Chromosome	-	2091760	2092221	protein_coding	conserved hypothetical protein	conserved hypothetical protein	224.258	234.459	523.224	160.644	119.573	181.409	2.12713	0.0315324	0.188902
Synpcc7942_1930	Chromosome	+	2004305	2005048	protein_coding	conserved hypothetical protein	conserved hypothetical protein	221.532	241.094	366.401	133.482	121.002	153.119	2.03391	0.0316373	0.188988
Synpcc7942_2314	Chromosome	-	2383296	2383607	protein_coding	GroES protein, 10 kD chaperonin	GroES protein, 10 kD chaperonin	2925.03	2868.21	1037.45	5562.36	7081.61	2169.56	0.461112	0.0318894	0.189658
Synpcc7942_2553	Chromosome	-	2632863	2633201	protein_coding	hydrogenase nickel insertion protein HypA	hydrogenase nickel insertion protein HypA	46.9724	32.9788	57.2706	20.3293	27.9142	16.482	2.12006	0.032599	0.190914
Synpcc7942_2377	Chromosome	+	2444319	2445167	protein_coding	cell division protein FtsQ	cell division protein FtsQ	24.3581	23.1176	52.1085	15.8185	17.1708	15.1123	2.07029	0.0340022	0.197461
Synpcc7942_0916	Chromosome	-	922848	922976	protein_coding	conserved hypothetical protein	conserved hypothetical protein	88.1708	80.8876	143.1	32.876	49.5648	66.5739	2.09482	0.0353872	0.203326
Synpcc7942_B2638	1	+	34543	34836	protein_coding	conserved hypothetical protein	conserved hypothetical protein	66.8233	76.8983	189.99	40.2704	59.1541	58.7739	2.10945	0.0355016	0.203552
Synpcc7942_1773	Chromosome	+	1839008	1839325	protein_coding	hypothetical protein	hypothetical protein	44.8718	42.9693	125.108	29.4515	25.7363	39.3707	2.25203	0.0364393	0.206312
Synpcc7942_1358	Chromosome	-	1397087	1397878	protein_coding	conserved hypothetical protein	conserved hypothetical protein	269.467	264.439	235.089	124.053	87.189	169.446	2.02002	0.0368339	0.207273
Synpcc7942_0166	Chromosome	+	165483	166436	protein_coding	conserved hypothetical protein	conserved hypothetical protein	188.375	185.94	232.867	119.102	79.8897	101.952	2.01759	0.0378856	0.210935
Synpcc7942_2309	Chromosome	-	2377107	2377703	protein_coding	thioredoxin peroxidase	thioredoxin peroxidase	670.283	657.931	1132.35	306.058	236.476	561.374	2.22896	0.0387369	0.214835
Synpcc7942_1687	Chromosome	+	1754047	1754913	protein_coding	Sulfate ABC transporter, permease protein CysT	Sulfate ABC transporter, permease protein CysT	5.00901	2.86552	1.65194	4.89159	10.3246	4.53503	0.482324	0.039682	0.217409
Synpcc7942_2583	Chromosome	+	2668299	2668931	protein_coding	conserved hypothetical protein	conserved hypothetical protein	352.508	370.11	641.577	173.917	148.281	321.526	2.11922	0.0399692	0.217664
Synpcc7942_2044	Chromosome	-	2112977	2113990	protein_coding	conserved hypothetical protein	conserved hypothetical protein	369.141	356.245	468.152	151.788	166.72	260.308	2.06203	0.0405038	0.219254
Synpcc7942_1910	Chromosome	-	1985741	1986379	protein_coding	3-octaprenyl-4-hydroxybenzoate carboxy-lyase	3-octaprenyl-4-hydroxybenzoate carboxy-lyase	10.3562	15.9406	69.7315	9.1258	9.6058	15.8687	2.77536	0.0418485	0.2221
Synpcc7942_0468	Chromosome	-	454806	455045	protein_coding	preprotein translocase, SecG subunit	preprotein translocase, SecG subunit	62.0402	102.482	127.31	63.3206	30.9037	37.9391	2.20811	0.041913	0.2221
Synpcc7942_2256	Chromosome	-	2326061	2326615	protein_coding	conserved hypothetical protein	conserved hypothetical protein	37.2614	29.0966	117.848	22.9244	20.276	36.5408	2.31004	0.0421525	0.2221
Synpcc7942_2086	Chromosome	-	2166791	2166991	protein_coding	conserved hypothetical protein	conserved hypothetical protein	115.232	103.826	292.147	50.9906	109.427	82.8791	2.10116	0.0424167	0.222132
Synpcc7942_2166	Chromosome	-	2247486	2247857	protein_coding	conserved hypothetical protein	conserved hypothetical protein	10.0065	13.357	40.2121	8.55042	10.3127	4.72848	2.69484	0.0434364	0.224808
Synpcc7942_2385	Chromosome	+	2454974	2455996	protein_coding	conserved hypothetical protein	conserved hypothetical protein	140.293	145.47	29.8674	224.038	490.758	63.0127	0.405794	0.0436424	0.225444
Synpcc7942_2525	Chromosome	+	2606782	2607516	protein_coding	ATP-dependent Clp protease proteolytic subunit ClpP	ATP-dependent Clp protease proteolytic subunit ClpP	544.153	459.7	551.676	209.406	215.738	340.537	2.03156	0.0437604	0.225624
Synpcc7942_0831	Chromosome	-	825403	826005	protein_coding	conserved hypothetical protein	conserved hypothetical protein	82.6516	70.8653	106.091	51.8697	51.3205	26.2536	2.00557	0.0458981	0.23051
Synpcc7942_2416	Chromosome	-	2488440	2489207	protein_coding	two component transcriptional regulator, winged helix family	two component transcriptional regulator, winged helix family	18.0412	12.2926	29.2166	8.28322	12.9875	6.33216	2.1574	0.0460351	0.230771
Synpcc7942_0495	Chromosome	-	482981	483517	protein_coding	hypothetical protein	hypothetical protein	1264.68	1306.97	769.608	391.589	388.632	789.611	2.12842	0.046963	0.234555
Synpcc7942_0560	Chromosome	-	541275	541979	protein_coding	ATPase	ATPase	38.7201	31.3634	94.128	24.0625	31.5612	24.9503	2.03802	0.0476394	0.237496
Synpcc7942_0511	Chromosome	-	496602	497579	protein_coding	ABC-type transport system involved in cytochrome c biogenesis permease component-like	ABC-type transport system involved in cytochrome c biogenesis permease component-like	306.183	288.831	317.949	91.6067	84.7284	258.147	2.10127	0.0489803	0.241079
Synpcc7942_0473	Chromosome	+	459096	460202	protein_coding	NADH	NADH:flavin oxidoreductases Old Yellow Enzyme family-like	561.743	580.592	953.098	362.836	191.758	382.475	2.23616	0.0497061	0.242537

## Sheet: Supplementary Table 2
Supplementary Table 2. Enriched GO terms under phosphate starvation in Synechococcus elongatus PCC 7942.
Ontology	ID	Description	GeneRatio	BgRatio	pvalue	geneID	Count
biological_process	GO:0042128	nitrate assimilation	6/117	6/1035	1.85869e-06	Synpcc7942_1236,Synpcc7942_1237,Synpcc7942_1235,Synpcc7942_1238,Synpcc7942_1240,Synpcc7942_1239	6
biological_process	GO:0042026	protein refolding	3/117	4/1035	0.00517942	Synpcc7942_0685,Synpcc7942_1089,Synpcc7942_2313	3
biological_process	GO:0006979	response to oxidative stress	3/117	4/1035	0.00517942	Synpcc7942_B2620,Synpcc7942_2190,Synpcc7942_1214	3
cellular_component	GO:0005525	GTP binding	8/161	29/1442	0.0111377	Synpcc7942_1154,Synpcc7942_1153,Synpcc7942_0160,Synpcc7942_1282,Synpcc7942_1597,Synpcc7942_2378,Synpcc7942_1715,Synpcc7942_0479	8
cellular_component	GO:0010309	acireductone dioxygenase [iron(II)-requiring] activity	2/161	2/1442	0.012397	Synpcc7942_B2617,Synpcc7942_0608	2
cellular_component	GO:0033743	peptide-methionine (R)-S-oxide reductase activity	2/161	2/1442	0.012397	Synpcc7942_2190,Synpcc7942_0352	2
cellular_component	GO:0005506	iron ion binding	7/161	24/1442	0.0126634	Synpcc7942_1649,Synpcc7942_B2620,Synpcc7942_2010,Synpcc7942_1749,Synpcc7942_1787,Synpcc7942_2384,Synpcc7942_0608	7
cellular_component	GO:0016168	chlorophyll binding	4/161	10/1442	0.0183324	Synpcc7942_1637,Synpcc7942_1542,Synpcc7942_2048,Synpcc7942_0697	4
molecular function	GO:0009522	photosystem I	4/127	9/1006	0.018384	Synpcc7942_1542,Synpcc7942_1249,Synpcc7942_0654,Synpcc7942_2048	4
biological_process	GO:0006535	cysteine biosynthetic process from serine	3/117	6/1035	0.0218152	Synpcc7942_B2663,Synpcc7942_B2623,Synpcc7942_B2664	3
cellular_component	GO:0020037	heme binding	6/161	21/1442	0.0229557	Synpcc7942_B2620,Synpcc7942_1461,Synpcc7942_2387,Synpcc7942_2010,Synpcc7942_1240,Synpcc7942_0511	6
cellular_component	GO:0015112	nitrate transmembrane transporter activity	3/161	7/1442	0.0340739	Synpcc7942_1236,Synpcc7942_1237,Synpcc7942_1238	3
cellular_component	GO:0004124	cysteine synthase activity	2/161	3/1442	0.0344533	Synpcc7942_B2623,Synpcc7942_B2664	2
biological_process	GO:0022904	respiratory electron transport chain	2/117	3/1035	0.0352219	Synpcc7942_1628,Synpcc7942_2010	2
biological_process	GO:0042274	ribosomal small subunit biogenesis	2/117	3/1035	0.0352219	Synpcc7942_0160,Synpcc7942_2023	2
biological_process	GO:0018298	protein-chromophore linkage	6/117	23/1035	0.0368373	Synpcc7942_1637,Synpcc7942_1542,Synpcc7942_2096,Synpcc7942_1048,Synpcc7942_2048,Synpcc7942_0697	6
cellular_component	GO:0009055	electron transfer activity	7/161	30/1442	0.0419218	Synpcc7942_1235,Synpcc7942_1541,Synpcc7942_1461,Synpcc7942_2387,Synpcc7942_2010,Synpcc7942_1749,Synpcc7942_1145	7
molecular function	GO:0005886	plasma membrane	17/127	92/1006	0.0586365	Synpcc7942_1236,Synpcc7942_1237,Synpcc7942_B2622,Synpcc7942_2106,Synpcc7942_1488,Synpcc7942_B2621,Synpcc7942_1238,Synpcc7942_0160,Synpcc7942_0512,Synpcc7942_B2630,Synpcc7942_1462,Synpcc7942_0152,Synpcc7942_2600,Synpcc7942_2428,Synpcc7942_2604,Synpcc7942_0479,Synpcc7942_1239	17
cellular_component	GO:0016151	nickel cation binding	2/161	4/1442	0.0638822	Synpcc7942_0608,Synpcc7942_2553	2
cellular_component	GO:0004601	peroxidase activity	2/161	4/1442	0.0638822	Synpcc7942_B2620,Synpcc7942_2309	2
cellular_component	GO:0015288	porin activity	2/161	4/1442	0.0638822	Synpcc7942_1463,Synpcc7942_1607	2
molecular function	GO:0030089	phycobilisome	5/127	18/1006	0.0652151	Synpcc7942_0325,Synpcc7942_1048,Synpcc7942_1051,Synpcc7942_1050,Synpcc7942_1049	5
biological_process	GO:0015031	protein transport	2/117	5/1035	0.100853	Synpcc7942_2428,Synpcc7942_2429	2
biological_process	GO:0015979	photosynthesis	10/117	58/1035	0.10813	Synpcc7942_0696,Synpcc7942_1249,Synpcc7942_0325,Synpcc7942_0654,Synpcc7942_2478,Synpcc7942_1048,Synpcc7942_2010,Synpcc7942_2048,Synpcc7942_1050,Synpcc7942_1049	10
cellular_component	GO:0051539	4 iron, 4 sulfur cluster binding	7/161	37/1442	0.109427	Synpcc7942_1235,Synpcc7942_1282,Synpcc7942_2048,Synpcc7942_0073,Synpcc7942_1240,Synpcc7942_2384,Synpcc7942_0542	7
cellular_component	GO:0050532	2-phosphosulfolactate phosphatase activity	1/161	1/1442	0.11165	Synpcc7942_2589	1
cellular_component	GO:0003855	3-dehydroquinate dehydratase activity	1/161	1/1442	0.11165	Synpcc7942_0915	1
cellular_component	GO:0016784	3-mercaptopyruvate sulfurtransferase activity	1/161	1/1442	0.11165	Synpcc7942_2427	1
cellular_component	GO:0051745	4-hydroxy-3-methylbut-2-en-1-yl diphosphate reductase activity	1/161	1/1442	0.11165	Synpcc7942_0073	1
cellular_component	GO:0003872	6-phosphofructokinase activity	1/161	1/1442	0.11165	Synpcc7942_0592	1
cellular_component	GO:0010308	acireductone dioxygenase (Ni2+-requiring) activity	1/161	1/1442	0.11165	Synpcc7942_0608	1
cellular_component	GO:0003879	ATP phosphoribosyltransferase activity	1/161	1/1442	0.11165	Synpcc7942_0783	1
cellular_component	GO:0015106	bicarbonate transmembrane transporter activity	1/161	1/1442	0.11165	Synpcc7942_1488	1
cellular_component	GO:0042409	caffeoyl-CoA O-methyltransferase activity	1/161	1/1442	0.11165	Synpcc7942_2505	1
cellular_component	GO:0043781	cobalt-factor II C20-methyltransferase activity	1/161	1/1442	0.11165	Synpcc7942_1853	1
cellular_component	GO:0004602	glutathione peroxidase activity	1/161	1/1442	0.11165	Synpcc7942_1214	1
cellular_component	GO:0004363	glutathione synthase activity	1/161	1/1442	0.11165	Synpcc7942_2324	1
cellular_component	GO:0004372	glycine hydroxymethyltransferase activity	1/161	1/1442	0.11165	Synpcc7942_0282	1
cellular_component	GO:0061798	GTP 3',8'-cyclase activity	1/161	1/1442	0.11165	Synpcc7942_1282	1
cellular_component	GO:0003934	GTP cyclohydrolase I activity	1/161	1/1442	0.11165	Synpcc7942_1597	1
cellular_component	GO:0004821	histidine-tRNA ligase activity	1/161	1/1442	0.11165	Synpcc7942_2263	1
cellular_component	GO:0008289	lipid binding	1/161	1/1442	0.11165	Synpcc7942_0332	1
cellular_component	GO:0052656	L-isoleucine transaminase activity	1/161	1/1442	0.11165	Synpcc7942_1029	1
cellular_component	GO:0052654	L-leucine transaminase activity	1/161	1/1442	0.11165	Synpcc7942_1029	1
cellular_component	GO:0052655	L-valine transaminase activity	1/161	1/1442	0.11165	Synpcc7942_1029	1
cellular_component	GO:0043546	molybdopterin cofactor binding	1/161	1/1442	0.11165	Synpcc7942_1235	1
cellular_component	GO:0008940	nitrate reductase activity	1/161	1/1442	0.11165	Synpcc7942_1235	1
cellular_component	GO:0000257	nitrilase activity	1/161	1/1442	0.11165	Synpcc7942_0839	1
cellular_component	GO:0008170	N-methyltransferase activity	1/161	1/1442	0.11165	Synpcc7942_1060	1
cellular_component	GO:0016903	oxidoreductase activity, acting on the aldehyde or oxo group of donors	1/161	1/1442	0.11165	Synpcc7942_2384	1
cellular_component	GO:0004595	pantetheine-phosphate adenylyltransferase activity	1/161	1/1442	0.11165	Synpcc7942_2007	1
cellular_component	GO:0004640	phosphoribosylanthranilate isomerase activity	1/161	1/1442	0.11165	Synpcc7942_0408	1
cellular_component	GO:0004654	polyribonucleotide nucleotidyltransferase activity	1/161	1/1442	0.11165	Synpcc7942_2440	1
cellular_component	GO:0030788	precorrin-2 C20-methyltransferase activity	1/161	1/1442	0.11165	Synpcc7942_1853	1
cellular_component	GO:0030789	precorrin-3B C17-methyltransferase activity	1/161	1/1442	0.11165	Synpcc7942_1854	1
cellular_component	GO:0046026	precorrin-4 C11-methyltransferase activity	1/161	1/1442	0.11165	Synpcc7942_1229	1
cellular_component	GO:0016993	precorrin-8X methylmutase activity	1/161	1/1442	0.11165	Synpcc7942_1852	1
cellular_component	GO:0008495	protoheme IX farnesyltransferase activity	1/161	1/1442	0.11165	Synpcc7942_2600	1
cellular_component	GO:0008986	pyruvate, water dikinase activity	1/161	1/1442	0.11165	Synpcc7942_0781	1
cellular_component	GO:0004828	serine-tRNA ligase activity	1/161	1/1442	0.11165	Synpcc7942_0449	1
cellular_component	GO:0004765	shikimate kinase activity	1/161	1/1442	0.11165	Synpcc7942_0894	1
cellular_component	GO:0070181	small ribosomal subunit rRNA binding	1/161	1/1442	0.11165	Synpcc7942_0160	1
cellular_component	GO:0032542	sulfiredoxin activity	1/161	1/1442	0.11165	Synpcc7942_0108	1
cellular_component	GO:0004784	superoxide dismutase activity	1/161	1/1442	0.11165	Synpcc7942_0801	1
cellular_component	GO:0004791	thioredoxin-disulfide reductase activity	1/161	1/1442	0.11165	Synpcc7942_0623	1
cellular_component	GO:0008641	ubiquitin-like modifier activating enzyme activity	1/161	1/1442	0.11165	Synpcc7942_0158	1
cellular_component	GO:0051992	UDP-N-acetylmuramoyl-L-alanyl-D-glutamyl-meso-2,6-diaminopimelyl-D-alanyl-D-alanine:undecaprenyl-phosphate transferase activity	1/161	1/1442	0.11165	Synpcc7942_0152	1
biological_process	GO:0009394	2'-deoxyribonucleotide metabolic process	1/117	1/1035	0.113043	Synpcc7942_0717	1
biological_process	GO:0035998	7,8-dihydroneopterin 3'-triphosphate biosynthetic process	1/117	1/1035	0.113043	Synpcc7942_1597	1
biological_process	GO:0015991	ATP hydrolysis coupled proton transport	1/117	1/1035	0.113043	Synpcc7942_0332	1
biological_process	GO:0051188	cofactor biosynthetic process	1/117	1/1035	0.113043	Synpcc7942_1910	1
biological_process	GO:0019333	denitrification pathway	1/117	1/1035	0.113043	Synpcc7942_1235	1
biological_process	GO:0050992	dimethylallyl diphosphate biosynthetic process	1/117	1/1035	0.113043	Synpcc7942_0073	1
biological_process	GO:0006306	DNA methylation	1/117	1/1035	0.113043	Synpcc7942_1060	1
biological_process	GO:0022900	electron transport chain	1/117	1/1035	0.113043	Synpcc7942_2384	1
biological_process	GO:0006002	fructose 6-phosphate metabolic process	1/117	1/1035	0.113043	Synpcc7942_0592	1
biological_process	GO:0043093	FtsZ-dependent cytokinesis	1/117	1/1035	0.113043	Synpcc7942_2378	1
biological_process	GO:0019264	glycine biosynthetic process from serine	1/117	1/1035	0.113043	Synpcc7942_0282	1
biological_process	GO:0048034	heme O biosynthetic process	1/117	1/1035	0.113043	Synpcc7942_2600	1
biological_process	GO:0006427	histidyl-tRNA aminoacylation	1/117	1/1035	0.113043	Synpcc7942_2263	1
biological_process	GO:0042743	hydrogen peroxide metabolic process	1/117	1/1035	0.113043	Synpcc7942_B2620	1
biological_process	GO:0006402	mRNA catabolic process	1/117	1/1035	0.113043	Synpcc7942_2440	1
biological_process	GO:0044238	primary metabolic process	1/117	1/1035	0.113043	Synpcc7942_2352	1
biological_process	GO:0006486	protein glycosylation	1/117	1/1035	0.113043	Synpcc7942_0047	1
biological_process	GO:0051258	protein polymerization	1/117	1/1035	0.113043	Synpcc7942_2378	1
biological_process	GO:0030091	protein repair	1/117	1/1035	0.113043	Synpcc7942_2190	1
biological_process	GO:0006090	pyruvate metabolic process	1/117	1/1035	0.113043	Synpcc7942_0781	1
biological_process	GO:0019430	removal of superoxide radicals	1/117	1/1035	0.113043	Synpcc7942_0623	1
biological_process	GO:0046687	response to chromate	1/117	1/1035	0.113043	Synpcc7942_B2622	1
biological_process	GO:0097056	selenocysteinyl-tRNA(Sec) biosynthetic process	1/117	1/1035	0.113043	Synpcc7942_0449	1
biological_process	GO:0006434	seryl-tRNA aminoacylation	1/117	1/1035	0.113043	Synpcc7942_0449	1
biological_process	GO:0044206	UMP salvage	1/117	1/1035	0.113043	Synpcc7942_1715	1
biological_process	GO:0006223	uracil salvage	1/117	1/1035	0.113043	Synpcc7942_1715	1
molecular function	GO:0032153	cell division site	1/127	1/1006	0.126243	Synpcc7942_2378	1
molecular function	GO:0031012	extracellular matrix	1/127	1/1006	0.126243	Synpcc7942_0467	1
molecular function	GO:0005615	extracellular space	1/127	1/1006	0.126243	Synpcc7942_1128	1
molecular function	GO:0019008	molybdopterin synthase complex	1/127	1/1006	0.126243	Synpcc7942_1282	1
biological_process	GO:0015074	DNA integration	2/117	6/1035	0.140372	Synpcc7942_1205,Synpcc7942_B2658	2
cellular_component	GO:0016491	oxidoreductase activity	8/161	48/1442	0.158021	Synpcc7942_1649,Synpcc7942_1596,Synpcc7942_1375,Synpcc7942_0216,Synpcc7942_2048,Synpcc7942_1677,Synpcc7942_0026,Synpcc7942_0473	8
cellular_component	GO:0015035	protein disulfide oxidoreductase activity	2/161	7/1442	0.178982	Synpcc7942_1145,Synpcc7942_1793	2
cellular_component	GO:0008483	transaminase activity	2/161	7/1442	0.178982	Synpcc7942_0034,Synpcc7942_2258	2
molecular function	GO:0005840	ribosome	8/127	44/1006	0.180028	Synpcc7942_2299,Synpcc7942_2232,Synpcc7942_2204,Synpcc7942_2352,Synpcc7942_0012,Synpcc7942_1520,Synpcc7942_1278,Synpcc7942_2231	8
biological_process	GO:0045454	cell redox homeostasis	4/117	20/1035	0.181567	Synpcc7942_0623,Synpcc7942_1145,Synpcc7942_1793,Synpcc7942_2309	4
biological_process	GO:0008643	carbohydrate transport	2/117	7/1035	0.182495	Synpcc7942_1463,Synpcc7942_1607	2
biological_process	GO:0009423	chorismate biosynthetic process	2/117	7/1035	0.182495	Synpcc7942_0915,Synpcc7942_0894	2
biological_process	GO:0009772	photosynthetic electron transport in photosystem II	2/117	7/1035	0.182495	Synpcc7942_1637,Synpcc7942_0697	2
biological_process	GO:0030163	protein catabolic process	2/117	7/1035	0.182495	Synpcc7942_1314,Synpcc7942_0690	2
molecular function	GO:0009523	photosystem II	3/127	12/1006	0.184906	Synpcc7942_1637,Synpcc7942_2010,Synpcc7942_0697	3
cellular_component	GO:0008270	zinc ion binding	6/161	36/1442	0.206089	Synpcc7942_0727,Synpcc7942_0467,Synpcc7942_1314,Synpcc7942_2190,Synpcc7942_B2619,Synpcc7942_1358	6
cellular_component	GO:0004014	adenosylmethionine decarboxylase activity	1/161	2/1442	0.210904	Synpcc7942_2249	1
cellular_component	GO:0008519	ammonium transmembrane transporter activity	1/161	2/1442	0.210904	Synpcc7942_2279	1
cellular_component	GO:0004049	anthranilate synthase activity	1/161	2/1442	0.210904	Synpcc7942_0400	1
cellular_component	GO:0003877	ATP adenylyltransferase activity	1/161	2/1442	0.210904	Synpcc7942_1165	1
cellular_component	GO:0004096	catalase activity	1/161	2/1442	0.210904	Synpcc7942_B2620	1
cellular_component	GO:0015109	chromate transmembrane transporter activity	1/161	2/1442	0.210904	Synpcc7942_B2622	1
cellular_component	GO:0031071	cysteine desulfurase activity	1/161	2/1442	0.210904	Synpcc7942_B2661	1
cellular_component	GO:0008829	dCTP deaminase activity	1/161	2/1442	0.210904	Synpcc7942_0717	1
cellular_component	GO:0004152	dihydroorotate dehydrogenase activity	1/161	2/1442	0.210904	Synpcc7942_2385	1
cellular_component	GO:0003896	DNA primase activity	1/161	2/1442	0.210904	Synpcc7942_0727	1
cellular_component	GO:0048307	ferredoxin-nitrite reductase activity	1/161	2/1442	0.210904	Synpcc7942_1240	1
cellular_component	GO:0016992	lipoate synthase activity	1/161	2/1442	0.210904	Synpcc7942_0542	1
cellular_component	GO:0051920	peroxiredoxin activity	1/161	2/1442	0.210904	Synpcc7942_2309	1
cellular_component	GO:0008963	phospho-N-acetylmuramoyl-pentapeptide-transferase activity	1/161	2/1442	0.210904	Synpcc7942_0152	1
cellular_component	GO:0008649	rRNA methyltransferase activity	1/161	2/1442	0.210904	Synpcc7942_0267	1
cellular_component	GO:0009001	serine O-acetyltransferase activity	1/161	2/1442	0.210904	Synpcc7942_B2663	1
cellular_component	GO:0004792	thiosulfate sulfurtransferase activity	1/161	2/1442	0.210904	Synpcc7942_2427	1
cellular_component	GO:0004845	uracil phosphoribosyltransferase activity	1/161	2/1442	0.210904	Synpcc7942_1715	1
biological_process	GO:0006412	translation	9/117	59/1035	0.213241	Synpcc7942_2299,Synpcc7942_2232,Synpcc7942_2204,Synpcc7942_0012,Synpcc7942_1520,Synpcc7942_1278,Synpcc7942_2530,Synpcc7942_0479,Synpcc7942_2231	9
biological_process	GO:0019646	aerobic electron transport chain	1/117	2/1035	0.213405	Synpcc7942_2604	1
biological_process	GO:0006534	cysteine metabolic process	1/117	2/1035	0.213405	Synpcc7942_B2661	1
biological_process	GO:0019284	L-methionine salvage from S-adenosylmethionine	1/117	2/1035	0.213405	Synpcc7942_0608	1
biological_process	GO:0006417	regulation of translation	1/117	2/1035	0.213405	Synpcc7942_2352	1
biological_process	GO:0006557	S-adenosylmethioninamine biosynthetic process	1/117	2/1035	0.213405	Synpcc7942_2249	1
cellular_component	GO:0003735	structural constituent of ribosome	8/161	52/1442	0.216625	Synpcc7942_2299,Synpcc7942_2232,Synpcc7942_2204,Synpcc7942_0012,Synpcc7942_1520,Synpcc7942_1278,Synpcc7942_2530,Synpcc7942_2231	8
cellular_component	GO:0015419	ATPase-coupled sulfate transmembrane transporter activity	2/161	8/1442	0.221933	Synpcc7942_1688,Synpcc7942_1687	2
cellular_component	GO:0045156	electron transporter, transferring electrons within the cyclic electron transport pathway of photosynthesis activity	2/161	8/1442	0.221933	Synpcc7942_1637,Synpcc7942_0697	2
cellular_component	GO:0004252	serine-type endopeptidase activity	2/161	8/1442	0.221933	Synpcc7942_1554,Synpcc7942_2525	2
biological_process	GO:0009073	aromatic amino acid family biosynthetic process	2/117	8/1035	0.226141	Synpcc7942_0915,Synpcc7942_0894	2
cellular_component	GO:0004222	metalloendopeptidase activity	3/161	15/1442	0.229917	Synpcc7942_0467,Synpcc7942_1314,Synpcc7942_0376	3
molecular function	GO:0005829	cytosol	1/127	2/1006	0.236658	Synpcc7942_2324	1
cellular_component	GO:0019843	rRNA binding	6/161	38/1442	0.244044	Synpcc7942_2299,Synpcc7942_2232,Synpcc7942_2204,Synpcc7942_0012,Synpcc7942_1520,Synpcc7942_2231	6
cellular_component	GO:0003924	GTPase activity	3/161	16/1442	0.261393	Synpcc7942_0160,Synpcc7942_2378,Synpcc7942_0479	3
biological_process	GO:0006950	response to stress	2/117	9/1035	0.270436	Synpcc7942_1302,Synpcc7942_1813	2
biological_process	GO:0009236	cobalamin biosynthetic process	4/117	24/1035	0.283469	Synpcc7942_1853,Synpcc7942_1852,Synpcc7942_1854,Synpcc7942_1229	4
cellular_component	GO:0004089	carbonate dehydratase activity	1/161	3/1442	0.299129	Synpcc7942_B2619	1
cellular_component	GO:0016627	oxidoreductase activity, acting on the CH-CH group of donors	1/161	3/1442	0.299129	Synpcc7942_B2627	1
cellular_component	GO:0008113	peptide-methionine (S)-S-oxide reductase activity	1/161	3/1442	0.299129	Synpcc7942_0352	1
cellular_component	GO:0030976	thiamine pyrophosphate binding	1/161	3/1442	0.299129	Synpcc7942_2384	1
biological_process	GO:0007155	cell adhesion	1/117	3/1035	0.302497	Synpcc7942_2575	1
biological_process	GO:0090529	cell septum assembly	1/117	3/1035	0.302497	Synpcc7942_2378	1
biological_process	GO:0009307	DNA restriction-modification system	1/117	3/1035	0.302497	Synpcc7942_0760	1
biological_process	GO:0030001	metal ion transport	1/117	3/1035	0.302497	Synpcc7942_2575	1
biological_process	GO:0009249	protein lipoylation	1/117	3/1035	0.302497	Synpcc7942_0542	1
biological_process	GO:0019538	protein metabolic process	1/117	3/1035	0.302497	Synpcc7942_1089	1
biological_process	GO:0009408	response to heat	1/117	3/1035	0.302497	Synpcc7942_1089	1
biological_process	GO:0035999	tetrahydrofolate interconversion	1/117	3/1035	0.302497	Synpcc7942_0282	1
biological_process	GO:0000162	tryptophan biosynthetic process	1/117	3/1035	0.302497	Synpcc7942_0408	1
molecular function	GO:0042651	thylakoid membrane	11/127	73/1006	0.308534	Synpcc7942_1637,Synpcc7942_0696,Synpcc7942_1542,Synpcc7942_1249,Synpcc7942_0654,Synpcc7942_2010,Synpcc7942_2048,Synpcc7942_1314,Synpcc7942_0697,Synpcc7942_0332,Synpcc7942_0511	11
cellular_component	GO:0010181	FMN binding	2/161	10/1442	0.309229	Synpcc7942_1541,Synpcc7942_0473	2
cellular_component	GO:0051082	unfolded protein binding	2/161	10/1442	0.309229	Synpcc7942_0685,Synpcc7942_1813	2
cellular_component	GO:0016887	ATPase activity	6/161	42/1442	0.325035	Synpcc7942_1236,Synpcc7942_1237,Synpcc7942_B2628,Synpcc7942_1314,Synpcc7942_0815,Synpcc7942_0560	6
cellular_component	GO:0046872	metal ion binding	21/161	169/1442	0.328191	Synpcc7942_1637,Synpcc7942_1235,Synpcc7942_0801,Synpcc7942_1461,Synpcc7942_0781,Synpcc7942_2387,Synpcc7942_1282,Synpcc7942_2048,Synpcc7942_1597,Synpcc7942_0376,Synpcc7942_0073,Synpcc7942_1240,Synpcc7942_2575,Synpcc7942_1145,Synpcc7942_2386,Synpcc7942_0592,Synpcc7942_1290,Synpcc7942_0542,Synpcc7942_2324,Synpcc7942_2440,Synpcc7942_0894	21
biological_process	GO:0055114	oxidation-reduction process	3/117	19/1035	0.365511	Synpcc7942_B2620,Synpcc7942_1229,Synpcc7942_1048	3
cellular_component	GO:0004129	cytochrome-c oxidase activity	1/161	4/1442	0.377545	Synpcc7942_2604	1
cellular_component	GO:0015078	hydrogen ion transmembrane transporter activity	1/161	4/1442	0.377545	Synpcc7942_0332	1
cellular_component	GO:0015450	P-P-bond-hydrolysis-driven protein transmembrane transporter activity	1/161	4/1442	0.377545	Synpcc7942_0468	1
cellular_component	GO:0004659	prenyltransferase activity	1/161	4/1442	0.377545	Synpcc7942_1910	1
cellular_component	GO:0003743	translation initiation factor activity	1/161	4/1442	0.377545	Synpcc7942_2142	1
biological_process	GO:0015937	coenzyme A biosynthetic process	1/117	4/1035	0.381574	Synpcc7942_2007	1
biological_process	GO:0006094	gluconeogenesis	1/117	4/1035	0.381574	Synpcc7942_0781	1
biological_process	GO:0006662	glycerol ether metabolic process	1/117	4/1035	0.381574	Synpcc7942_1793	1
biological_process	GO:0016226	iron-sulfur cluster assembly	1/117	4/1035	0.381574	Synpcc7942_1787	1
biological_process	GO:0006807	nitrogen compound metabolic process	1/117	4/1035	0.381574	Synpcc7942_0839	1
biological_process	GO:0006730	one-carbon metabolic process	1/117	4/1035	0.381574	Synpcc7942_1597	1
biological_process	GO:0006813	potassium ion transport	1/117	4/1035	0.381574	Synpcc7942_0303	1
biological_process	GO:0008295	spermidine biosynthetic process	1/117	4/1035	0.381574	Synpcc7942_2249	1
biological_process	GO:0046654	tetrahydrofolate biosynthetic process	1/117	4/1035	0.381574	Synpcc7942_1597	1
biological_process	GO:0009099	valine biosynthetic process	1/117	4/1035	0.381574	Synpcc7942_1029	1
cellular_component	GO:0043565	sequence-specific DNA binding	2/161	12/1442	0.394504	Synpcc7942_0764,Synpcc7942_0110	2
molecular function	GO:0005623	cell	3/127	18/1006	0.401688	Synpcc7942_1145,Synpcc7942_1793,Synpcc7942_2309	3
molecular function	GO:0045263	proton-transporting ATP synthase complex, coupling factor F(o)	1/127	4/1006	0.417644	Synpcc7942_0332	1
biological_process	GO:0000160	phosphorelay signal transduction system	3/117	21/1035	0.429988	Synpcc7942_0856,Synpcc7942_B2647,Synpcc7942_2416	3
biological_process	GO:0009058	biosynthetic process	2/117	13/1035	0.442218	Synpcc7942_2258,Synpcc7942_0205	2
biological_process	GO:0006457	protein folding	2/117	13/1035	0.442218	Synpcc7942_1813,Synpcc7942_2314	2
cellular_component	GO:0003899	DNA-directed 5'-3' RNA polymerase activity	1/161	5/1442	0.447236	Synpcc7942_1710	1
cellular_component	GO:0004518	nuclease activity	1/161	5/1442	0.447236	Synpcc7942_0726	1
cellular_component	GO:0003746	translation elongation factor activity	1/161	5/1442	0.447236	Synpcc7942_2565	1
biological_process	GO:0006464	cellular protein modification process	1/117	5/1035	0.451754	Synpcc7942_2553	1
biological_process	GO:0006935	chemotaxis	1/117	5/1035	0.451754	Synpcc7942_0857	1
biological_process	GO:0017004	cytochrome complex assembly	1/117	5/1035	0.451754	Synpcc7942_0511	1
biological_process	GO:0019509	L-methionine salvage from methylthioadenosine	1/117	5/1035	0.451754	Synpcc7942_0608	1
biological_process	GO:0009767	photosynthetic electron transport chain	1/117	5/1035	0.451754	Synpcc7942_1542	1
cellular_component	GO:0030170	pyridoxal phosphate binding	3/161	22/1442	0.452586	Synpcc7942_B2661,Synpcc7942_2258,Synpcc7942_0282	3
molecular function	GO:0042597	periplasmic space	1/127	5/1006	0.491456	Synpcc7942_B2620	1
cellular_component	GO:0008324	cation transmembrane transporter activity	1/161	6/1442	0.509167	Synpcc7942_0303	1
cellular_component	GO:0050662	coenzyme binding	1/161	6/1442	0.509167	Synpcc7942_2477	1
cellular_component	GO:0004386	helicase activity	1/161	6/1442	0.509167	Synpcc7942_0727	1
cellular_component	GO:0003755	peptidyl-prolyl cis-trans isomerase activity	1/161	6/1442	0.509167	Synpcc7942_0653	1
molecular function	GO:0016021	integral component of membrane	67/127	528/1006	0.512298	Synpcc7942_1475,Synpcc7942_1637,Synpcc7942_1539,Synpcc7942_1997,Synpcc7942_1463,Synpcc7942_B2622,Synpcc7942_2088,Synpcc7942_1154,Synpcc7942_0696,Synpcc7942_1542,Synpcc7942_1688,Synpcc7942_1249,Synpcc7942_0122,Synpcc7942_2279,Synpcc7942_0654,Synpcc7942_2591,Synpcc7942_1607,Synpcc7942_1473,Synpcc7942_2106,Synpcc7942_1353,Synpcc7942_B2621,Synpcc7942_0784,Synpcc7942_1238,Synpcc7942_1628,Synpcc7942_05…	67
biological_process	GO:0009097	isoleucine biosynthetic process	1/117	6/1035	0.514031	Synpcc7942_1029	1
biological_process	GO:0019288	isopentenyl diphosphate biosynthetic process, methylerythritol 4-phosphate pathway	1/117	6/1035	0.514031	Synpcc7942_0073	1
biological_process	GO:0009098	leucine biosynthetic process	1/117	6/1035	0.514031	Synpcc7942_1029	1
biological_process	GO:0006777	Mo-molybdopterin cofactor biosynthetic process	1/117	6/1035	0.514031	Synpcc7942_1282	1
biological_process	GO:0017009	protein-phycocyanobilin linkage	1/117	6/1035	0.514031	Synpcc7942_0364	1
cellular_component	GO:0016829	lyase activity	3/161	25/1442	0.541197	Synpcc7942_B2623,Synpcc7942_0364,Synpcc7942_1910	3
molecular function	GO:0009654	photosystem II oxygen evolving complex	1/127	6/1006	0.555976	Synpcc7942_2478	1
cellular_component	GO:0005509	calcium ion binding	1/161	7/1442	0.564198	Synpcc7942_1128	1
cellular_component	GO:0004871	signal transducer activity	1/161	7/1442	0.564198	Synpcc7942_0857	1
cellular_component	GO:0005215	transporter activity	1/161	7/1442	0.564198	Synpcc7942_2368	1
biological_process	GO:0042773	ATP synthesis coupled electron transport	1/117	7/1035	0.569287	Synpcc7942_2092	1
biological_process	GO:0044205	'de novo' UMP biosynthetic process	1/117	7/1035	0.569287	Synpcc7942_2385	1
biological_process	GO:0006396	RNA processing	1/117	7/1035	0.569287	Synpcc7942_2440	1
biological_process	GO:0006310	DNA recombination	2/117	17/1035	0.589961	Synpcc7942_1205,Synpcc7942_B2658	2
cellular_component	GO:0000155	phosphorelay sensor kinase activity	3/161	27/1442	0.595519	Synpcc7942_1811,Synpcc7942_2535,Synpcc7942_B2646	3
molecular function	GO:0015935	small ribosomal subunit	1/127	7/1006	0.612367	Synpcc7942_2530	1
cellular_component	GO:0004519	endonuclease activity	1/161	8/1442	0.613092	Synpcc7942_0760	1
cellular_component	GO:0008237	metallopeptidase activity	1/161	8/1442	0.613092	Synpcc7942_0555	1
biological_process	GO:0009306	protein secretion	1/117	8/1035	0.618308	Synpcc7942_0468	1
biological_process	GO:0055085	transmembrane transport	3/117	28/1035	0.630833	Synpcc7942_2106,Synpcc7942_B2630,Synpcc7942_2368	3
cellular_component	GO:0003700	DNA binding transcription factor activity	3/161	29/1442	0.64553	Synpcc7942_0938,Synpcc7942_2170,Synpcc7942_1648	3
cellular_component	GO:0016787	hydrolase activity	4/161	39/1442	0.649952	Synpcc7942_1562,Synpcc7942_1897,Synpcc7942_0205,Synpcc7942_0566	4
biological_process	GO:0051301	cell division	2/117	19/1035	0.652295	Synpcc7942_0152,Synpcc7942_2377	2
cellular_component	GO:0016757	transferase activity, transferring glycosyl groups	1/161	9/1442	0.656532	Synpcc7942_0047	1
molecular function	GO:0016020	membrane	1/127	8/1006	0.661646	Synpcc7942_2368	1
biological_process	GO:0015986	ATP synthesis coupled proton transport	1/117	9/1035	0.661792	Synpcc7942_0332	1
molecular function	GO:0005622	intracellular	6/127	53/1006	0.68025	Synpcc7942_0856,Synpcc7942_1811,Synpcc7942_2535,Synpcc7942_B2647,Synpcc7942_B2646,Synpcc7942_2416	6
biological_process	GO:0000105	histidine biosynthetic process	1/117	10/1035	0.700359	Synpcc7942_0783	1
biological_process	GO:0006364	rRNA processing	1/117	10/1035	0.700359	Synpcc7942_0806	1
cellular_component	GO:0003677	DNA binding	11/161	110/1442	0.704192	Synpcc7942_0760,Synpcc7942_2170,Synpcc7942_1205,Synpcc7942_1060,Synpcc7942_1423,Synpcc7942_2585,Synpcc7942_1710,Synpcc7942_B2658,Synpcc7942_B2647,Synpcc7942_1648,Synpcc7942_2416	11
molecular function	GO:0009539	photosystem II reaction center	1/127	9/1006	0.704703	Synpcc7942_0696	1
cellular_component	GO:0051537	2 iron, 2 sulfur cluster binding	1/161	12/1442	0.759844	Synpcc7942_1145	1
cellular_component	GO:0008080	N-acetyltransferase activity	1/161	12/1442	0.759844	Synpcc7942_0837	1
cellular_component	GO:0008137	NADH dehydrogenase (ubiquinone) activity	1/161	12/1442	0.759844	Synpcc7942_2092	1
biological_process	GO:0006355	regulation of transcription, DNA-templated	3/117	37/1035	0.809785	Synpcc7942_0409,Synpcc7942_B2647,Synpcc7942_2416	3
cellular_component	GO:0022857	transmembrane transporter activity	1/161	14/1442	0.810893	Synpcc7942_2428	1
biological_process	GO:0007049	cell cycle	1/117	14/1035	0.815617	Synpcc7942_0152	1
molecular function	GO:0005887	integral component of plasma membrane	1/127	13/1006	0.82893	Synpcc7942_1975	1
biological_process	GO:0009252	peptidoglycan biosynthetic process	1/117	15/1035	0.836746	Synpcc7942_0152	1
molecular function	GO:0005737	cytoplasm	26/127	238/1006	0.845224	Synpcc7942_B2663,Synpcc7942_1302,Synpcc7942_0685,Synpcc7942_1089,Synpcc7942_0160,Synpcc7942_0267,Synpcc7942_1597,Synpcc7942_2263,Synpcc7942_0449,Synpcc7942_0623,Synpcc7942_2565,Synpcc7942_2007,Synpcc7942_2313,Synpcc7942_2378,Synpcc7942_0806,Synpcc7942_0783,Synpcc7942_0282,Synpcc7942_0592,Synpcc7942_0542,Synpcc7942_1554,Synpcc7942_2440,Synpcc7942_0894,Synpcc7942_2023,Synpcc7942_2314,Synpcc7942_238…	26
cellular_component	GO:0051536	iron-sulfur cluster binding	1/161	16/1442	0.851145	Synpcc7942_1787	1
biological_process	GO:0071555	cell wall organization	1/117	16/1035	0.855472	Synpcc7942_0152	1
biological_process	GO:0006351	transcription, DNA-templated	3/117	41/1035	0.862375	Synpcc7942_1710,Synpcc7942_B2647,Synpcc7942_2416	3
cellular_component	GO:0016740	transferase activity	2/161	30/1442	0.865955	Synpcc7942_0788,Synpcc7942_0205	2
biological_process	GO:0008360	regulation of cell shape	1/117	17/1035	0.872067	Synpcc7942_0152	1
cellular_component	GO:0008168	methyltransferase activity	1/161	18/1442	0.88287	Synpcc7942_0806	1
cellular_component	GO:0050660	flavin adenine dinucleotide binding	1/161	19/1442	0.896113	Synpcc7942_B2627	1
cellular_component	GO:0003824	catalytic activity	2/161	33/1442	0.899207	Synpcc7942_2477,Synpcc7942_1929	2
cellular_component	GO:0005524	ATP binding	20/161	239/1442	0.950795	Synpcc7942_1236,Synpcc7942_1237,Synpcc7942_B2628,Synpcc7942_0685,Synpcc7942_0781,Synpcc7942_1089,Synpcc7942_1314,Synpcc7942_2263,Synpcc7942_0449,Synpcc7942_1813,Synpcc7942_2007,Synpcc7942_2313,Synpcc7942_0783,Synpcc7942_0592,Synpcc7942_0815,Synpcc7942_2324,Synpcc7942_B2646,Synpcc7942_0894,Synpcc7942_2314,Synpcc7942_0560	20
biological_process	GO:0008152	metabolic process	1/117	25/1035	0.952	Synpcc7942_0400	1
cellular_component	GO:0003676	nucleic acid binding	1/161	28/1442	0.964857	Synpcc7942_0726	1
cellular_component	GO:0003723	RNA binding	1/161	32/1442	0.978342	Synpcc7942_2440	1
cellular_component	GO:0000287	magnesium ion binding	1/161	34/1442	0.983007	Synpcc7942_2589	1

## Sheet: Supplementary Table 3
Supplementary Table 3. Expression of genes in GO term GTP binding in Synechococcus elongatus PCC 7942 under phosphate starvation.
gene_id	chr	strand	start	end	class	annotation	cyanobase	P0-1	P0-2	P0-3	P4-1	P4-2	P4-3	FC	PValue	qvalue
Synpcc7942_1154	Chromosome	-	1181136	1182443	protein_coding	conserved hypothetical protein	conserved hypothetical protein	73.8347	82.6236	30.2945	295.325	332.402	148.481	0.240596	4.11679e-05	0.00223295
Synpcc7942_1153	Chromosome	-	1179295	1181139	protein_coding	conserved hypothetical protein	conserved hypothetical protein	109.509	100.319	30.4474	357.44	554.758	141.662	0.227995	0.00035706	0.0106412
Synpcc7942_0160	Chromosome	+	161726	162661	protein_coding	GTP-binding protein Era	GTP-binding protein Era	95.6673	94.2269	136.865	31.9057	43.7187	59.3627	2.42067	0.00144542	0.0274124
Synpcc7942_1282	Chromosome	-	1304480	1305463	protein_coding	GTP cyclohydrolase subunit MoaA	GTP cyclohydrolase subunit MoaA	33.2058	33.5799	14.0701	156.236	93.3087	19.7687	0.300229	0.00219754	0.0379601
Synpcc7942_1597	Chromosome	+	1663657	1664298	protein_coding	GTP cyclohydrolase	GTP cyclohydrolase	146.242	134.669	269.69	64.9584	78.4791	83.9688	2.42122	0.00261673	0.0430094
Synpcc7942_2378	Chromosome	+	2445387	2446568	protein_coding	cell division protein FtsZ	cell division protein FtsZ	113.373	119.176	121.844	48.5874	66.8596	52.7856	2.10656	0.0107882	0.0981799
Synpcc7942_1715	Chromosome	-	1783250	1783903	protein_coding	uracil phosphoribosyltransferase	uracil phosphoribosyltransferase	35.4154	35.3287	66.4288	16.7522	25.8101	22.6242	2.10431	0.0167415	0.127895
Synpcc7942_0479	Chromosome	-	461935	463749	protein_coding	GTP-binding protein LepA	GTP-binding protein LepA	117.244	131.27	214.375	50.9194	74.4013	93.4367	2.11599	0.0276576	0.174436

## Sheet: Supplementary Table 4 
Supplementary Table 4. Enriched KEGG pathways under phosphate starvation in Synechococcus elongatus PCC 7942.
ID	Description	GeneRatio	BgRatio	pvalue	geneID	Count
path:syf00910	Nitrogen metabolism	10/98	19/924	4.7629e-06	Synpcc7942_1236,Synpcc7942_1237,Synpcc7942_1235,Synpcc7942_2106,Synpcc7942_0839,Synpcc7942_1238,Synpcc7942_2107,Synpcc7942_B2619,Synpcc7942_1240,Synpcc7942_1239	10
path:syf00460	Cyanoamino acid metabolism	4/98	6/924	0.00151447	Synpcc7942_B2624,Synpcc7942_0839,Synpcc7942_0282,Synpcc7942_0166	4
path:syf00270	Cysteine and methionine metabolism	8/98	30/924	0.00973292	Synpcc7942_B2663,Synpcc7942_B2623,Synpcc7942_B2664,Synpcc7942_2427,Synpcc7942_2249,Synpcc7942_1029,Synpcc7942_0608,Synpcc7942_2324	8
path:syf00627	Aminobenzoate degradation	2/98	2/924	0.0111461	Synpcc7942_0839,Synpcc7942_1910	2
path:syf00633	Nitrotoluene degradation	2/98	2/924	0.0111461	Synpcc7942_0839,Synpcc7942_0473	2
path:syf04122	Sulfur relay system	4/98	10/924	0.0151303	Synpcc7942_2427,Synpcc7942_1282,Synpcc7942_1929,Synpcc7942_0158	4
path:syf00196	Photosynthesis - antenna proteins	5/98	16/924	0.0204668	Synpcc7942_0325,Synpcc7942_1048,Synpcc7942_1051,Synpcc7942_1050,Synpcc7942_1049	5
path:syf00920	Sulfur metabolism	6/98	23/924	0.0275752	Synpcc7942_B2663,Synpcc7942_B2623,Synpcc7942_B2664,Synpcc7942_2427,Synpcc7942_1688,Synpcc7942_1687	6
path:syf02010	ABC transporters	12/98	64/924	0.0300869	Synpcc7942_1236,Synpcc7942_1237,Synpcc7942_1688,Synpcc7942_2106,Synpcc7942_1488,Synpcc7942_1238,Synpcc7942_2107,Synpcc7942_0512,Synpcc7942_0815,Synpcc7942_1239,Synpcc7942_1687,Synpcc7942_0560	12
path:syf00380	Tryptophan metabolism	2/98	5/924	0.089997	Synpcc7942_B2620,Synpcc7942_0839	2
path:syf00480	Glutathione metabolism	4/98	17/924	0.0961022	Synpcc7942_B2624,Synpcc7942_1214,Synpcc7942_0788,Synpcc7942_2324	4
path:syf00590	Arachidonic acid metabolism	1/98	1/924	0.106061	Synpcc7942_1214	1
path:syf00450	Selenocompound metabolism	2/98	6/924	0.125869	Synpcc7942_B2661,Synpcc7942_0623	2
path:syf00400	Phenylalanine, tyrosine and tryptophan biosynthesis	4/98	19/924	0.133043	Synpcc7942_0408,Synpcc7942_0915,Synpcc7942_0400,Synpcc7942_0894	4
path:syf00680	Methane metabolism	4/98	19/924	0.133043	Synpcc7942_0781,Synpcc7942_2589,Synpcc7942_0282,Synpcc7942_0592	4
path:syf03018	RNA degradation	3/98	13/924	0.151234	Synpcc7942_0685,Synpcc7942_2313,Synpcc7942_2440	3
path:syf03010	Ribosome	8/98	59/924	0.28162	Synpcc7942_2299,Synpcc7942_2232,Synpcc7942_2204,Synpcc7942_0012,Synpcc7942_1520,Synpcc7942_1278,Synpcc7942_2530,Synpcc7942_2231	8
path:syf00290	Valine, leucine and isoleucine biosynthesis	2/98	11/924	0.328592	Synpcc7942_1029,Synpcc7942_2258	2
path:syf00195	Photosynthesis	8/98	62/924	0.331644	Synpcc7942_1637,Synpcc7942_0696,Synpcc7942_1249,Synpcc7942_2478,Synpcc7942_2010,Synpcc7942_2048,Synpcc7942_0697,Synpcc7942_0332	8
path:syf00280	Valine, leucine and isoleucine degradation	1/98	4/924	0.361888	Synpcc7942_1029	1
path:syf00430	Taurine and hypotaurine metabolism	1/98	4/924	0.361888	Synpcc7942_B2624	1
path:syf00785	Lipoic acid metabolism	1/98	4/924	0.361888	Synpcc7942_0542	1
path:syf00770	Pantothenate and CoA biosynthesis	2/98	12/924	0.369192	Synpcc7942_2007,Synpcc7942_1029	2
path:syf00240	Pyrimidine metabolism	5/98	38/924	0.376866	Synpcc7942_1710,Synpcc7942_0717,Synpcc7942_1715,Synpcc7942_2440,Synpcc7942_2385	5
path:syf02024	Quorum sensing	4/98	31/924	0.421155	Synpcc7942_1162,Synpcc7942_1161,Synpcc7942_0400,Synpcc7942_0468	4
path:syf00052	Galactose metabolism	1/98	5/924	0.429861	Synpcc7942_0592	1
path:syf00360	Phenylalanine metabolism	1/98	5/924	0.429861	Synpcc7942_2505	1
path:syf03020	RNA polymerase	1/98	5/924	0.429861	Synpcc7942_1710	1
path:syf00650	Butanoate metabolism	1/98	6/924	0.490659	Synpcc7942_2384	1
path:syf00130	Ubiquinone and other terpenoid-quinone biosynthesis	2/98	16/924	0.51968	Synpcc7942_0091,Synpcc7942_1910	2
path:syf00860	Porphyrin and chlorophyll metabolism	5/98	45/924	0.529943	Synpcc7942_1853,Synpcc7942_1852,Synpcc7942_1854,Synpcc7942_1229,Synpcc7942_2600	5
path:syf00401	Novobiocin biosynthesis	1/98	7/924	0.545033	Synpcc7942_0400	1
path:syf01502	Vancomycin resistance	1/98	7/924	0.545033	Synpcc7942_0152	1
path:syf00790	Folate biosynthesis	2/98	17/924	0.5535	Synpcc7942_1282,Synpcc7942_1597	2
path:syf00620	Pyruvate metabolism	2/98	22/924	0.697084	Synpcc7942_0781,Synpcc7942_2384	2
path:syf00051	Fructose and mannose metabolism	1/98	11/924	0.710734	Synpcc7942_0592	1
path:syf00340	Histidine metabolism	1/98	11/924	0.710734	Synpcc7942_0783	1
path:syf00670	One carbon pool by folate	1/98	11/924	0.710734	Synpcc7942_0282	1
path:syf03070	Bacterial secretion system	1/98	11/924	0.710734	Synpcc7942_0468	1
path:syf00020	Citrate cycle (TCA cycle)	1/98	12/924	0.741784	Synpcc7942_2384	1
path:syf00730	Thiamine metabolism	1/98	12/924	0.741784	Synpcc7942_1929	1
path:syf00900	Terpenoid backbone biosynthesis	1/98	12/924	0.741784	Synpcc7942_0073	1
path:syf00630	Glyoxylate and dicarboxylate metabolism	2/98	24/924	0.742958	Synpcc7942_B2620,Synpcc7942_0282	2
path:syf00190	Oxidative phosphorylation	4/98	47/924	0.755639	Synpcc7942_2092,Synpcc7942_2600,Synpcc7942_0332,Synpcc7942_2604	4
path:syf00010	Glycolysis / Gluconeogenesis	2/98	26/924	0.782826	Synpcc7942_2384,Synpcc7942_0592	2
path:syf00330	Arginine and proline metabolism	1/98	14/924	0.794323	Synpcc7942_2249	1
path:syf00760	Nicotinate and nicotinamide metabolism	1/98	14/924	0.794323	Synpcc7942_0205	1
path:syf00550	Peptidoglycan biosynthesis	1/98	15/924	0.816473	Synpcc7942_0152	1
path:syf03060	Protein export	1/98	15/924	0.816473	Synpcc7942_0468	1
path:syf00250	Alanine, aspartate and glutamate metabolism	1/98	17/924	0.853932	Synpcc7942_0166	1
path:syf00030	Pentose phosphate pathway	1/98	18/924	0.869714	Synpcc7942_0592	1
path:syf00260	Glycine, serine and threonine metabolism	1/98	19/924	0.883807	Synpcc7942_0282	1
path:syf00230	Purine metabolism	3/98	53/924	0.935467	Synpcc7942_1710,Synpcc7942_1165,Synpcc7942_2440	3
path:syf02020	Two-component system	2/98	41/924	0.944714	Synpcc7942_0856,Synpcc7942_0857	2
path:syf00970	Aminoacyl-tRNA biosynthesis	2/98	69/924	0.996847	Synpcc7942_2263,Synpcc7942_0449	2

## Sheet: Supplementary Table 5
Supplementary Table 5. Expression of genes participating in glyceroglycolipid synthesis in Synechococcus elongatus PCC 7942 under phosphate starvation.
gene_id	chr	strand	start	end	class	annotation	cyanobase	P0-1	P0-2	P0-3	P4-1	P4-2	P4-3	FC	PValue	qvalue
Synpcc7942_0579	Chromosome	+	559632	560765	protein_coding	sulfolipid sulfoquinovosyldiacylglycerol biosynthesis protein	sulfolipid sulfoquinovosyldiacylglycerol biosynthesis protein	104.859	111.733	109.74	339.86	225.082	201.831	0.425591	0.000535417	0.013829
Synpcc7942_0578	Chromosome	+	558408	559616	protein_coding	UDP-sulfoquinovose synthase	UDP-sulfoquinovose synthase	336.628	318.103	332.753	514.633	482.316	558.859	0.634708	0.0403036	0.218606
Synpcc7942_0156	Chromosome	-	157210	158841	protein_coding	phosphoglucomutase	phosphoglucomutase	139.261	137.312	149.581	64.9665	75.3786	80.6459	1.92838	0.0420072	0.2221
Synpcc7942_2111	Chromosome	+	2192025	2192933	protein_coding	xylose repressor	xylose repressor	11.1477	11.7524	17.3318	16.1351	23.6341	14.7977	0.737294	0.0712234	0.296255
Synpcc7942_1457	Chromosome	+	1510305	1510982	protein_coding	1-acyl-sn-glycerol-3-phosphate acyltransferases	1-acyl-sn-glycerol-3-phosphate acyltransferases	15.5558	5.49647	14.7871	11.2072	25.6509	16.0242	0.67772	0.096946	0.350314
Synpcc7942_0401	Chromosome	-	395246	395731	protein_coding	diacylglycerol kinase	diacylglycerol kinase	259.99	267.355	257.37	134.168	156.821	206.728	1.57663	0.17068	0.469457
Synpcc7942_0221	Chromosome	+	221498	222535	protein_coding	glucokinase	glucokinase	72.3204	69.4102	74.816	39.8361	47.7999	56.7192	1.50009	0.236385	0.54874
Synpcc7942_0986	Chromosome	+	995080	996231	protein_coding	probable glycosyltransferase	probable glycosyltransferase	30.697	29.1141	39.2317	36.2008	43.0697	30.1788	0.90492	0.244349	0.555936
Synpcc7942_1825	Chromosome	+	1895707	1896225	protein_coding	CDP-diacylglycerol--glycerol-3-phosphate 3-phosphatidyltransferase	CDP-diacylglycerol--glycerol-3-phosphate 3-phosphatidyltransferase	49.409	47.8691	95.0531	38.1337	32.5237	53.2303	1.55246	0.276264	0.585791
Synpcc7942_0320	Chromosome	+	317010	318008	protein_coding	UDP-galactose 4-epimerase	UDP-galactose 4-epimerase	13.0415	12.1858	13.8588	15.9197	18.6888	9.83951	0.879366	0.306618	0.624285
Synpcc7942_0302	Chromosome	-	300008	301447	protein_coding	Phospholipase D/Transphosphatidylase	Phospholipase D/Transphosphatidylase	27.1426	27.777	16.6873	22.9476	31.2589	20.2629	0.961562	0.556894	0.812477
Synpcc7942_1083	Chromosome	+	1097799	1099175	protein_coding	probable glycosyltransferase	probable glycosyltransferase	30.4869	28.5066	58.1307	18.4793	34.7321	34.3398	1.33778	0.61508	0.842599
Synpcc7942_0394	Chromosome	-	387354	388220	protein_coding	phosphatidate cytidylyltransferase	phosphatidate cytidylyltransferase	37.2098	37.5383	37.077	23.6427	27.4339	36.9963	1.26969	0.64616	0.862394
Synpcc7942_2057	Chromosome	+	2135125	2135757	protein_coding	acyl-phosphate glycerol-3-phosphate acyltransferase	acyl-phosphate glycerol-3-phosphate acyltransferase	46.3913	55.7323	112.879	45.7824	49.6963	100.038	1.09967	0.752084	0.917522
Synpcc7942_0861	Chromosome	-	864180	865469	protein_coding	conserved hypothetical protein	conserved hypothetical protein	58.5133	58.1621	112.63	50.273	59.0812	80.8512	1.20557	0.965242	0.996474

## Sheet: Supplementary Table 6
Supplementary Table 6. Expression of genes related to photosynthesis in Synechococcus elongatus PCC 7942 under phosphate starvation.
gene_id	chr	strand	start	end	class	annotation	cyanobase	P0-1	P0-2	P0-3	P4-1	P4-2	P4-3	FC	PValue	qvalue
Synpcc7942_1637	Chromosome	-	1705426	1706484	protein_coding	photosystem II D2 protein (photosystem q(a) protein)	photosystem II D2 protein (photosystem q(a) protein)	6.44421	6.80338	11.2703	28.3668	19.5619	29.7025	0.315825	2.45742e-07	5.55377e-05
Synpcc7942_0696	Chromosome	-	689050	689145	protein_coding	photosystem II PsbT protein	photosystem II PsbT protein	441.605	533.112	561.953	1301.39	804.561	1314.93	0.449203	0.000114768	0.00527543
Synpcc7942_1249	Chromosome	-	1273621	1273755	protein_coding	photosystem I reactionCenter subunit IX	photosystem I reactionCenter subunit IX	91.9113	115.939	84.8732	138.749	248.176	348.733	0.397907	0.000134486	0.00544211
Synpcc7942_0325	Chromosome	-	322093	322296	protein_coding	Lc 7.8 apoprotein (core components of the phycobilisomes)	Lc 7.8 apoprotein (core components of the phycobilisomes)	423.738	375.097	564.001	720.695	831.202	2087.66	0.374451	0.000225356	0.00773629
Synpcc7942_2478	Chromosome	-	2559500	2559874	protein_coding	photosystem II reaction center W protein	photosystem II reaction center W protein	1170.22	1136.86	530.882	4277.29	4427.62	1406.92	0.280657	0.000612468	0.0149867
Synpcc7942_1048	Chromosome	+	1060891	1061382	protein_coding	phycocyanin, alpha subunit	phycocyanin, alpha subunit	565.339	482.742	243.881	1292.27	743.351	1694.43	0.346366	0.00131808	0.025352
Synpcc7942_2010	Chromosome	-	2079493	2080140	protein_coding	cytochrome c550	cytochrome c550	238.395	251.508	419.454	406.048	666.619	932.829	0.453432	0.00164257	0.0309351
Synpcc7942_2048	Chromosome	-	2121521	2123725	protein_coding	photosystem I core protein PsaB	photosystem I core protein PsaB	2677.62	2531.84	932.45	7214.45	4823.49	5606.02	0.348103	0.0025505	0.0421766
Synpcc7942_1051	Chromosome	+	1063318	1063563	protein_coding	phycocyanin linker protein 9K	phycocyanin linker protein 9K	648.143	578.685	621.67	1170.88	794.294	2227.13	0.440927	0.00284509	0.0459278
Synpcc7942_1050	Chromosome	+	1062357	1063226	protein_coding	phycobilisome rod linker polypeptide	phycobilisome rod linker polypeptide	793.686	787.585	601.978	1442.11	759.326	2770.62	0.439104	0.0100022	0.0948456
Synpcc7942_1049	Chromosome	+	1061488	1062309	protein_coding	phycobilisome rod linker polypeptide	phycobilisome rod linker polypeptide	583.922	574.859	496.771	949.971	627.563	1880.59	0.478743	0.0127494	0.108668
Synpcc7942_0697	Chromosome	-	689222	690748	protein_coding	photosystem II core light harvesting protein	photosystem II core light harvesting protein	809.19	785.508	718.775	1148.09	826.051	2896.08	0.475024	0.0174712	0.132723
Synpcc7942_0332	Chromosome	+	328854	329099	protein_coding	ATP synthase F0, C subunit	ATP synthase F0, C subunit	342.146	343.373	1005.93	711.145	383.632	2353.74	0.490486	0.024155	0.161749

## Sheet: Supplementary Table 7
Supplementary Table 7. Primers used in qRT-PCR.
Primer	Sequence
dgdA-F	GAAGCCAGTGATGAGGGAAG
dgdA-R	ACTTTGCTGGAACGAAAGGA
mgdE-F	AGATCGTTGGATCGACAACC
mgdE-R	CTATTGGACGCCGCTCTATC
mglcd-F	TATTCCTGACTTGGCCTTGG
mglcd-R	CAGACTGATCAGCGTCAAGC
sqdB-F	AAGTCACCGACCTTCACCAG
sqdB-R	ATCACCGTCGTAGTCGAACC
sqdX-F	TTTGCCGAAATACCTTGAGC
sqdX-R	CATCGCGGTTGAAGTACAGA
0110-F	ATCGGATTTACCCGCAG
0110-R	ATCAAAGGCGAACTCCTG
0556-F	TTCAGAAACGCACAGGC
0556-R	TTGGTGATGTAGTCGTCCG
0764-F	GAAAGTGCGTTGCTACCTAAG
0764-R	TCTTGTAAAGGCGGCTCA
0938-F	TCAAACTGCTCCACCAAGC
0938-R	CGCTGACTGACTACTTCGCA
1159-F	TCGCATTCTTGAGCAGTGG
1159-R	TGGCTTGAGTTGATAGGGC
1725-F	TCAGTCGGGCTATTTCGT
1725-R	ACAGACGGCGTTGCTAA
1739-F	TAACGGTCTATGCCGAAGG
1739-R	AGGTCTGAATCTGCTGGAGC
1897-F	TCGCCACTACTACCAAGTTG
1897-R	ATCGCCGAAATCTCCAC
2305-F	TGATACCGTTGAAGACCGC
2305-R	GCAGGTTCTCGTTGTAAATAGAGC
2416-F	GTGTTGGATGTGATGCTACC
2416-R	TTGGGCAGATAGTCGTCA
2466-F	GTTTCTGGCTCGGGTTCAA
2466-R	AGCGACTCAAGGGTTGTCCT
2585-F	TTGGCAGCGTTTGGATG
2585-R	TCATTACCTTGGGCAGCCT
GAPDH-F	TCGGACGGCAGAGAAACTA
GAPDH-R	ACAAACGATGCTGACTGGG
rpoD-F	GATTCGGTTGGTGAGGATG
rpoD-R	AGCAAGCAAGTCAGCGATT
ppc-F	TGAAGAACTCTGGGAAGTGGT
ppc-R	AATCGCATCGCTCAACTCTA
